# Supplementary material for: Rhythm of the Night (and Day): Predictive Metabolic Modeling of Diurnal Growth in Chlamydomonas
Source: mSystems. 2022 Jun 13;7(4):e00176-22. doi: 10.1128/msystems.00176-22 (PMC9426443; doi:10.1128/msystems.00176-22)
Supplement: DATA SET S1 [file msystems.00176-22-sd001.xlsx]

## Sheet: RACK1
Gene	Name	Annotated Function (if any) or Notes	Source	-11	-9	-7	-5	-3	-1	-0.5	0	0.5	1	3	5	7	9	11
Cre14.g609500	PWR5	PWR motif protein	https://phytozome-next.jgi.doe.gov/report/gene/Creinhardtii_v5_6/Cre14.g609500	0.0411138	0.04996	0.0863771	0.038391	0.0917225	0.219062	0.235761	0.373527	0.195889	0.129692	1.0698	0.363839	0.129101	0.0186224	0.0335177
Cre39.g760097		None?	https://phytozome-next.jgi.doe.gov/report/gene/Creinhardtii_v5_6/Cre39.g760097	0.0060461	0.00395396	0.00391633	0.00477255	0.0093598	0.0121744	0.00644217	0.00476561	0.000130194	0.0107444	0.0181151	0.0101437	0.00621759	0.00450636	0.0012618
Cre02.g082200	HSK1	Homoserine kinase	https://phytozome-next.jgi.doe.gov/report/gene/Creinhardtii_v5_6/Cre02.g082200	1.20073	1.52991	1.6026	1.64614	1.48912	1.21742	1.4233	1.38015	2.21463	2.13712	2.93389	2.09667	1.66566	1.18192	0.92837
Cre02.g091250		None?	https://phytozome-next.jgi.doe.gov/report/gene/Creinhardtii_v5_6/Cre02.g091250	1.8109	1.89625	1.88296	1.72972	2.11403	1.27665	1.89496	2.05188	3.17467	2.45002	3.5234	2.84667	1.95612	1.58567	1.37522
Cre06.g297516		No significant phenotype from knockout	https://www.chlamylibrary.org/showGene?geneIdentifier=Cre06.g297516	0.28861	0.274332	0.350441	0.316571	0.282305	0.237934	0.324642	0.377773	0.555096	0.306165	0.691189	0.411925	0.3388	0.234401	0.351313
Cre13.g604650		No significant phenotype from knockout, possible metallopeptidase M24 family protein	https://www.chlamylibrary.org/showGene?geneIdentifier=Cre13.g604650	117.686	159.974	168.932	155.047	142.443	99.3229	115.704	111.917	170.359	233.189	232.948	153.116	105.927	102.887	99.1243
Cre10.g439400	GAT1	Glutamyl tRNA amidotransferase, subunit A	https://phytozome-next.jgi.doe.gov/report/gene/Creinhardtii_v5_6/Cre10.g439400	1.35056	1.92076	3.13136	3.54111	3.10356	2.7218	3.23178	3.19	5.09412	5.43199	9.59738	6.46088	2.92704	2.35097	2.62435
Cre08.g371650	TATB; TATB1	TatB-like sec-independent protein translocon subunit	https://phytozome-next.jgi.doe.gov/report/gene/Creinhardtii_v5_6/Cre08.g371650	1.48228	1.56762	1.62292	1.79834	2.09538	1.2717	1.7435	2.3559	2.84979	1.9822	3.40519	2.55459	1.71063	1.34831	1.76147
Cre01.g019400		No significant phenotype from knockout	https://www.chlamylibrary.org/showGene?geneIdentifier=Cre01.g019400	0.0261107	0.0491232	0.0644929	0.0203576	0.0575897	0.017691	0.0810988	0.00542503	0.189138	0.0923422	0.255153	0.106834	0.0913152	0.0324865	0.122825
Cre16.g670950	CYC4	cytochrome c, chloroplast precursor	https://phytozome-next.jgi.doe.gov/report/gene/Creinhardtii_v5_6/Cre16.g670950	0.523332	0.787619	1.52255	1.43162	1.54275	0.809743	1.20984	1.56985	1.64677	2.96232	3.21887	2.47972	1.09323	1.30399	1.14314
Cre01.g043450		No significant phenotype from knockout	https://www.chlamylibrary.org/showGene?geneIdentifier=Cre01.g043450	1.23683	1.18116	1.36381	1.76669	1.75776	0.944397	1.69561	1.79527	2.83852	2.47865	3.64296	3.39166	1.78035	1.58091	1.85322
Cre07.g314833		None known? possible paromycin phenotype	https://www.chlamylibrary.org/showGene?geneIdentifier=Cre07.g314833	1.09346	0.83361	0.700829	0.811998	0.852672	0.324774	0.982754	1.2328	1.91742	2.04483	3.57286	2.24403	1.83189	0.86029	0.955456
Cre03.g161400	MAA7	Tryptophan synthase beta subunit	https://phytozome-next.jgi.doe.gov/report/gene/Creinhardtii_v5_6/Cre03.g161400	34.6452	28.1274	37.0211	41.9977	51.7142	53.7251	64.373	66.4208	131.571	144.887	207.903	160.776	83.8695	42.7049	31.0455
Cre14.g626700	PETF	Chloroplast ferredoxin, Ferredoxin chloroplastic transit peptide	https://phytozome-next.jgi.doe.gov/report/gene/Creinhardtii_v5_6/Cre14.g626700	1725.75	1324.92	1492.48	1663.48	1785.76	2014.89	2351.52	2321.34	4068.65	3363.2	5675.75	4683.55	2420.11	1463.07	1513.31
Cre02.g087500		No significant photosynthetic phenotype from knockout	https://www.chlamylibrary.org/showGene?geneIdentifier=Cre02.g087500	0.830341	1.25934	1.35193	1.31487	0.952999	1.93836	2.82973	3.5419	1.76554	1.79542	7.08771	4.27502	2.03344	0.430932	0.446765
Cre10.g448100		Possible Membrane transport protein	https://phytozome-next.jgi.doe.gov/report/gene/Creinhardtii_v5_6/Cre10.g448100	0.140391	0.183699	0.41647	0.365162	0.48627	0.323689	0.477243	0.496048	0.418039	1.00276	1.13185	0.74819	0.560885	0.409384	0.108169
Cre06.g280650	CGL59	Conserved in the Green Lineage	https://phytozome-next.jgi.doe.gov/report/gene/Creinhardtii_v5_6/Cre06.g280650	11.8314	7.94497	15.4837	19.553	24.9388	21.7826	27.7042	27.8531	56.4739	56.1501	73.9956	59.559	27.8153	15.5111	13.4873
Cre15.g635600	FAP357	Flagellar Asociated Protein 357	https://phytozome-next.jgi.doe.gov/report/gene/Creinhardtii_v5_6/Cre15.g635600	173.274	199.644	208.788	215.874	217.796	207.38	240.613	235.947	323.837	319.769	364.165	289.729	261.098	233.238	200.756
Cre10.g434750	AAI1	Acetohydroxy acid isomeroreductase	https://phytozome-next.jgi.doe.gov/report/gene/Creinhardtii_v5_6/Cre10.g434750	116.39	79.38	106.418	117.771	132.316	121.958	158.934	151.964	234.952	219.686	326.259	257.154	121.8	72.7465	73.936
Cre12.g490350	HDS1	1-hydroxy-2-methyl-2-(E)-butenyl 4-diphosphate synthase	https://phytozome-next.jgi.doe.gov/report/gene/Creinhardtii_v5_6/Cre12.g490350	10.9429	4.82015	7.39991	11.4176	15.0578	11.1657	18.7343	17.9975	33.9432	27.0996	55.591	39.6379	16.0435	8.10884	9.88851
Cre06.g278222	RACK1	Receptor of activated protein kinase C	https://phytozome-next.jgi.doe.gov/report/gene/Creinhardtii_v5_6/Cre06.g278222	981.806	1007.47	1070.2	1000.14	973.619	1044.53	1234.96	1145.72	1662.19	1469.48	2141.47	1638.7	1272.18	1010.47	883.663
Cre09.g386748		None? possible MAOC-1	https://phytozome-next.jgi.doe.gov/report/gene/Creinhardtii_v5_6/Cre09.g386748	0.0195844	0.0180144	0.0178781	0.0233634	0.0309041	0.064079	0.0144927	0.0118742	0.0255782	0.0673199	0.115221	0.0366984	0.0636941	0.024587	0.0187773
Cre09.g397697	RPL4	Ribosomal protein L4	https://phytozome-next.jgi.doe.gov/report/gene/Creinhardtii_v5_6/Cre09.g397697	981.897	1112.41	1151.68	1109.89	1077.03	1159.75	1349.41	1273.23	1785.53	1365.64	1813.79	1513.74	1187.05	1002.67	892.317
CreCp.g003950				8222.56	7784.97	7773.98	6877.89	8171.39	6728.39	11402.4	9545.39	16489.3	11448.6	15059.7	11981.3	10237	6879.12	7187.58
Cre07.g325734	FAP340	Flagellar Associated Protein 340	https://phytozome-next.jgi.doe.gov/report/gene/Creinhardtii_v5_6/Cre07.g325734	33.1817	31.3979	54.2179	71.2224	84.154	72.9421	76.7773	68.8935	210.363	236.653	437.909	237.631	57.0471	23.8277	18.2212
Cre03.g213537		No significant photosynthetic phenotype from knockout, possible basic transcription factor	https://www.chlamylibrary.org/showGene?geneIdentifier=Cre03.g213537	253.108	278.226	322.177	322.717	316.164	314.495	359.952	342.765	511.84	460.814	549.261	440.43	372.035	310.954	260.557
Cre16.g673450		possible retrotransposon	http://algaepath.itps.ncku.edu.tw/algae_path/search_gene_info.php?GeneID=Cre16.g673450.t1.3	0.0449054	0.132297	0.104819	0.0990443	0.0757349	0.0980328	0.111626	0.117749	0.159401	0.113238	0.180462	0.105035	0.11996	0.107621	0.0870578
Cre01.g039250	RPS2	Cytosolic 80S ribosomal protein S2	https://phytozome-next.jgi.doe.gov/report/gene/Creinhardtii_v5_6/Cre01.g039250	959.598	1002.16	1035.14	980.197	983.049	1064.08	1227.72	1187.04	1635.1	1406.07	1663.73	1464.3	1187.79	1042.48	928.487
Cre02.g120150	RBCS2	ribulose-1,5-bisphosphate carboxylase/oxygenase small subunit 2, almost identical to SwissProt P08475 and to nearby RBCS1; RBCS2 is the only isoform present in the crystallized complex [PMID: 11866526]	https://phytozome-next.jgi.doe.gov/report/gene/Creinhardtii_v5_6/Cre02.g120150	5363.34	4855.17	4748.61	4848.62	5217.59	6653.02	7888.24	7585.81	11649.5	9190.33	11544.6	10099.4	6895.48	5331.97	5406.99
Cre12.g554103	CGL74	conserved expressed TPR repeat protein	https://phytozome-next.jgi.doe.gov/report/gene/Creinhardtii_v5_6/Cre12.g554103	0.825601	0.704038	1.01729	1.69381	1.78592	2.08526	2.18536	1.82802	5.6291	6.7894	8.25903	5.54952	2.74699	1.46948	1.04621
Cre10.g429500		No significant photosynthetic phenotype from knockout	https://www.chlamylibrary.org/showGene?geneIdentifier=Cre10.g429500	0.00635291	0.00268473	0.00265506	0.00249681	0.0108889	0.0376453	0.0025735	0.00520296	0.018099	0.0546159	0.0632914	0.0392405	0.03552	0.016363	0.00941657
Cre06.g292216		No significant photosynthetic phenotype from knockout	https://www.chlamylibrary.org/showGene?geneIdentifier=Cre06.g292216	0.026792	0	0.00374297	5.16667e-06	0.00394957	0.0221774	3.7462e-05	0.00387817	0.0109049	0.0575251	0.0818199	0.0371586	0.0535879	0.0302418	0.0096924
Cre06.g272400		Possible dolichydiphosphatase	https://phytozome-next.jgi.doe.gov/report/gene/Creinhardtii_v5_6/Cre06.g272400, http://algaepath.itps.ncku.edu.tw/algae_path/search_gene_info.php?GeneID=Cre06.g272400.t1.2	2.07544	1.32236	1.97282	1.53985	1.94705	1.84609	2.38095	2.0578	4.44224	7.73668	8.43249	6.41933	6.87816	6.43496	3.44545
Cre29.g757847		None?	https://phytozome-next.jgi.doe.gov/report/gene/Creinhardtii_v5_6/Cre29.g757847	0.0639752	0.115955	0.181557	0.126452	0.186826	0.173944	0.187289	0.272429	0.384616	0.653283	0.669279	0.796787	0.319019	0.341814	0.11129
Cre10.g459000	IBA57	Iron-sulfur cluster assembly factor, mitochondrial precursor?? No significant photosynthetic phenotype from knockout	https://www.chlamylibrary.org/showGene?geneIdentifier=Cre10.g459000	0.0412082	0.285514	0.268105	0.220775	0.258303	0.207711	0.188547	0.267828	0.371618	0.787013	0.568251	0.62205	0.804138	0.458405	0.257939
Cre13.g571902		No significant photosynthetic phenotype from knockout	https://www.chlamylibrary.org/showGene?geneIdentifier=Cre13.g571902	0.075458	0.0721198	0.101311	0.107474	0.0966336	0.101623	0.0956029	0.0904983	0.140623	0.233949	0.205886	0.184187	0.203136	0.149428	0.0942817
Cre11.g467524		possibly UDP-sugar diphosphatase, no significant photosynthetic phenotype from knockout	https://phytozome-next.jgi.doe.gov/report/gene/Creinhardtii_v5_6/Cre11.g467524, https://www.chlamylibrary.org/showGene?geneIdentifier=Cre11.g467524	8.59875	7.06946	8.1868	8.5116	8.37259	5.71252	7.31075	7.1108	18.177	24.2601	14.0715	15.6092	14.2527	11.9864	10.1345
Cre08.g376250		No significant photosynthetic phenotype from knockout	https://www.chlamylibrary.org/showGene?geneIdentifier=Cre08.g376250	0.0245481	0.00875043	0.00413233	0.00813623	0.00826667	0.0547606	0	0.00438847	0.214675	0.126572	0.0618879	0.202181	0.251667	0.106446	0.061037
Cre08.g378650	CGl131	Conserved in the Green Lineage	https://phytozome-next.jgi.doe.gov/report/gene/Creinhardtii_v5_6/Cre08.g378650,	1.57425	1.11324	2.54624	3.04477	3.30794	2.04215	2.26832	2.40847	10.4329	12.783	12.3317	14.6628	10.3119	7.82494	3.37625
Cre12.g543550		No significant photosynthetic phenotype from knockout	https://www.chlamylibrary.org/showGene?geneIdentifier=Cre12.g543550	2.45966	2.18452	2.33251	2.25399	1.606	1.52895	1.42862	1.62498	7.82788	6.76084	7.71261	8.03956	6.7577	4.72304	2.9753

## Sheet: LHCSR3.1
Gene	Name	Annotated Function (if any) and Notes	Source	-11	-9	-7	-5	-3	-1	-0.5	0	0.5	1	3	5	7	9	11
Cre09.g389700	MFT24	Major facilitator superfamily transporter	https://phytozome-next.jgi.doe.gov/report/gene/Creinhardtii_v5_6/Cre09.g389700	1.23445	5.49159	8.80357	10.4913	11.8535	9.34414	11.6861	12.0408	28.1666	8.94655	4.09599	5.75029	4.88586	2.86369	2.08072
Cre09.g389578	PSBP5	PsbP-like protein of thylakoid lumen	https://phytozome-next.jgi.doe.gov/report/gene/Creinhardtii_v5_6/Cre09.g389578	1.40403	1.5367	3.68436	3.88497	4.0843	3.71213	4.55255	3.8045	24.0339	7.87334	7.86446	5.46745	2.71093	2.28276	2.069
Cre09.g389060		no significant photosynthetic phenotype from knockout	https://www.chlamylibrary.org/showGene?geneIdentifier=Cre09.g389060	2.71576	4.03209	4.55079	4.31742	3.61922	3.61058	4.51544	4.20805	8.90499	3.98711	5.0561	6.00706	5.76781	5.16701	2.73538
Cre09.g388900	TEH10	Oleoyl-[acyl-carrier-protein] thioesterase/hydrolase	https://phytozome-next.jgi.doe.gov/report/gene/Creinhardtii_v5_6/Cre09.g388900	0.0656052	0.0912011	0.0688413	0.030702	0.0505322	0.118158	0.161937	0.167094	0.682031	0.0966307	0.141801	0.240413	0.235665	0.298855	0.118449
Cre09.g388319		no significant photosynthetic phenotype from knockout	https://www.chlamylibrary.org/showGene?geneIdentifier=Cre09.g388319	0.177258	0.973757	1.08669	1.18388	1.21652	1.30972	1.63091	1.40632	5.90151	2.70758	2.0006	1.12453	0.609287	0.914688	1.25391
Cre09.g388050		no significant photosynthetic phenotype from knockout	https://www.chlamylibrary.org/showGene?geneIdentifier=Cre09.g388050	1.05659	1.73771	1.79424	1.83706	1.87767	1.12079	1.33873	1.36751	3.99012	1.72557	1.62085	2.19355	1.91912	1.85647	1.50658
Cre09.g387500	OPR38	OctotricoPeptide Repeat Protein	https://phytozome-next.jgi.doe.gov/report/gene/Creinhardtii_v5_6/Cre09.g387500	2.02267	1.61884	1.17239	1.02017	0.985141	0.616776	1.12322	1.21167	5.18341	2.08794	1.35581	1.5944	2.18891	2.39813	2.58837
Cre09.g386745		none?	https://phytozome-next.jgi.doe.gov/report/gene/Creinhardtii_v5_6/Cre09.g386745	0.0298989	0.0308767	0.0390722	0.0377698	0.0216318	0.0772247	0.0527093	0.0188879	0.119629	0.0744513	0.0263635	0.0280784	0.0306515	0.0367842	0.00051843
Cre08.g384150		no significant photosynthetic phenotype from knockout	https://www.chlamylibrary.org/showGene?geneIdentifier=Cre08.g384150	3.23781	5.1202	5.28126	5.30688	4.78463	4.62735	6.27716	6.6746	13.6044	4.5197	3.30551	4.02687	5.14015	3.84371	2.86834
Cre08.g379175		none?	https://phytozome-next.jgi.doe.gov/report/gene/Creinhardtii_v5_6/Cre08.g379175	0.41259	0.412072	0.598963	0.681465	0.791545	0.36289	0.521914	0.445041	1.05026	0.543161	0.273144	0.540398	0.421045	0.186206	0.280836
Cre08.g377700		ATP-dependent protease La (LON) substrate-binding domain, no significant photosynthetic phenotype from knockout	https://phytozome-next.jgi.doe.gov/report/gene/Creinhardtii_v5_6/Cre08.g377700, https://www.chlamylibrary.org/showGene?geneIdentifier=Cre08.g377700	4.04928	3.54198	3.50316	3.15336	2.47489	2.04644	2.49656	2.20378	9.26714	3.30437	0.922507	3.12789	5.34549	4.87001	5.16238
Cre08.g377600	ATG14	Vacuolar sorting 38 and autophagy-related subunit 14 (Atg14)	https://phytozome-next.jgi.doe.gov/report/gene/Creinhardtii_v5_6/Cre08.g377600	0.763689	0.789296	0.820582	0.826639	0.907926	0.691683	1.10219	1.01708	2.19073	0.875782	0.921916	0.852689	0.607758	0.565666	0.752772
Cre08.g377300		Possible diacylglycerol o-acyltransferase, unusual phenotypes under multiple conditions	https://phytozome-next.jgi.doe.gov/report/gene/Creinhardtii_v5_6/Cre08.g377300, https://www.chlamylibrary.org/showGene?geneIdentifier=Cre08.g377300	0.214756	0.563442	0.632609	0.637279	0.550865	0.453357	0.60879	0.583377	2.41323	0.455981	0.269395	0.187968	0.348082	0.460867	0.375985
Cre08.g375150		Ankyrin repeat protein, no significant photosynthetic phenotype from knockout	https://phytozome-next.jgi.doe.gov/report/gene/Creinhardtii_v5_6/Cre08.g375150, https://www.chlamylibrary.org/showGene?geneIdentifier=Cre08.g375150	0.16484	0.201842	0.288489	0.42399	0.394497	0.412367	0.505055	0.639168	1.80605	0.567541	0.519532	0.60831	0.435433	0.295342	0.288905
Cre08.g374436		None?	http://algaepath.itps.ncku.edu.tw/algae_path/search_gene_info.php?GeneID=Cre08.g374436.t1.2	7.37733	10.8106	11.824	10.8071	11.1273	10.8117	13.6861	14.3507	23.0967	11.7032	10.9052	10.9253	10.3198	9.6135	9.63073
Cre08.g374400		WD40 repeat, no significant photosynthetic phenotype from knockout, possible iron-sulfur protein assembly protein	http://algaepath.itps.ncku.edu.tw/algae_path/search_gene_info.php?GeneID=Cre08.g374400.t1.3, https://www.chlamylibrary.org/showGene?geneIdentifier=Cre08.g374400, https://phytozome-next.jgi.doe.gov/report/gene/Creinhardtii_v5_6/Cre08.g374400	3.77325	7.09111	8.18045	7.65986	8.31182	8.59263	9.7147	9.85333	18.3649	6.96877	7.45716	8.11726	7.41642	7.15569	5.9291
Cre08.g374100		no significant photosynthetic phenotype from knockout	https://www.chlamylibrary.org/showGene?geneIdentifier=Cre08.g374100	0.338059	0.329531	0.227272	0.208861	0.341186	0.262416	0.298814	0.405592	0.805653	0.484435	0.44302	0.575897	0.501687	0.129441	0.328498
Cre08.g372300		possibly in EamA-like transporter family, no significant photosynthetic phenotype from knockout	https://phytozome-next.jgi.doe.gov/report/gene/Creinhardtii_v5_6/Cre08.g372300, https://www.chlamylibrary.org/showGene?geneIdentifier=Cre08.g372300	0.145834	0.258927	0.989175	1.58775	1.69527	1.91517	2.29742	2.23613	18.954	5.27053	1.58779	1.76184	1.07847	0.449024	0.562856
Cre08.g368950	DHQS; DQS1	3-dehydroquinate synthase	https://phytozome-next.jgi.doe.gov/report/gene/Creinhardtii_v5_6/Cre08.g368950	6.01527	10.5504	18.7802	21.3816	20.8782	15.6061	16.7296	18.3112	58.802	27.8553	25.4308	22.6311	15.0813	9.48554	8.34227
Cre08.g367876		no significant photosynthetic phenotype from knockout	https://www.chlamylibrary.org/showGene?geneIdentifier=Cre08.g367876	0	0	0.0161315	0	0	0.0288949	0	0	0.0895035	0.0136702	0	0.0236194	0	0	0.0779793
Cre08.g367500	LHCSR3.1	Stress-related chlorophyll a/b binding protein 2	https://phytozome-next.jgi.doe.gov/report/gene/Creinhardtii_v5_6/Cre08.g367500	1.51806	0.366679	0.52251	1.89758	3.68818	9.59991	13.3185	16.1268	968.271	281.574	276.434	417.42	263.448	81.9201	17.1942
Cre08.g367400	LHCSR3.2	Stress-related chlorophyll a/b binding protein 3	https://phytozome-next.jgi.doe.gov/report/gene/Creinhardtii_v5_6/Cre08.g367400	1.35529	0.277593	0.392945	1.33022	2.65936	8.25724	11.3142	14.5135	916.432	280.363	241.865	385.22	254.574	73.6295	14.353
Cre08.g367300		no significant photosynthetic phenotype from knockout, bromodomain containing	https://www.chlamylibrary.org/showGene?geneIdentifier=Cre08.g367300, https://phytozome-next.jgi.doe.gov/report/gene/Creinhardtii_v5_6/Cre08.g367300	5.68216	5.3227	3.80657	3.2495	3.20745	2.20214	2.8325	3.62248	13.4198	5.5882	3.3399	3.57142	3.70234	3.25261	6.34232
Cre08.g362550	VPS37	Subunit of the ESCRT-I complex	https://phytozome-next.jgi.doe.gov/report/gene/Creinhardtii_v5_6/Cre08.g362550	5.88779	5.11159	4.63207	4.13434	3.62795	4.05793	4.45652	4.82762	11.9332	5.38667	5.67802	6.07193	6.16822	7.47985	11.2611
Cre08.g362250		None known, but mutants showed a ~20% photosynthetic growth defect.	https://phytozome-next.jgi.doe.gov/report/gene/Creinhardtii_v5_6/Cre08.g362250, https://www.chlamylibrary.org/showGene?geneIdentifier=Cre08.g362250	0.72156	1.23376	1.5162	1.7557	1.82075	1.67914	2.26262	2.04861	4.27102	1.70705	2.52981	1.97814	1.56654	1.05972	1.19239
Cre08.g361100		no significant photosynthetic phenotype from knockout, ubiquitin family	https://www.chlamylibrary.org/showGene?geneIdentifier=Cre08.g361100, http://algaepath.itps.ncku.edu.tw/algae_path/search_gene_info.php?GeneID=Cre08.g361100.t1.2	0.140718	0.157795	0.382627	0.312159	0.275563	0.403851	0.41639	0.374637	0.594089	0.175264	0.202921	0.106175	0.299801	0.470757	0.180655
Cre08.g358554		Possible PTPase	https://phytozome-next.jgi.doe.gov/report/gene/Creinhardtii_v5_6/Cre08.g358554,	1.6646	1.85632	2.57549	3.30428	3.40914	3.16348	3.89879	3.87832	10.3057	5.56832	3.36291	2.88141	2.7197	2.76136	3.5084
Cre07.g351050	VPS23	Subunit of the ESCRT-I complex	https://phytozome-next.jgi.doe.gov/report/gene/Creinhardtii_v5_6/Cre07.g351050	7.33775	6.46256	5.12926	4.82151	4.1364	4.00407	4.44252	4.64655	19.0678	7.45287	8.79499	8.95154	8.11015	7.83173	9.12234
Cre07.g350626		None?	http://algaepath.itps.ncku.edu.tw/algae_path/search_gene_info.php?GeneID=Cre07.g346600.t1.2	0.0981277	0.214205	0.134309	0.167172	0.200748	0.106523	0.143422	0.122193	0.288838	0.061992	0.164895	0.167676	0.11765	0.139896	0.115957
Cre07.g346600		None? DnaJ domain	http://algaepath.itps.ncku.edu.tw/algae_path/search_gene_info.php?GeneID=Cre07.g346600.t1.2	17.2651	38.6773	34.4818	34.0963	35.4627	26.8779	30.316	38.685	54.6923	24.671	19.2072	28.0128	31.118	21.1106	17.4561
Cre07.g346350		possible retinaldehyde-binding protein, no significant photosynthetic phenotype from knockout	https://phytozome-next.jgi.doe.gov/report/gene/Creinhardtii_v5_6/Cre07.g346350, https://www.chlamylibrary.org/showGene?geneIdentifier=Cre07.g346350	0.888372	1.02519	1.24137	1.14049	0.880912	0.933311	1.32728	1.19756	3.71497	0.567273	0.486194	0.483713	0.538086	0.488726	0.529242
Cre07.g344300		no significant photosynthetic phenotype from knockout, Ankyrin repeat	http://algaepath.itps.ncku.edu.tw/algae_path/search_gene_info.php?GeneID=Cre07.g344300.t1.2, https://www.chlamylibrary.org/showGene?geneIdentifier=Cre07.g344300	2.89284	3.29442	2.15985	2.21521	2.09562	2.01751	2.49157	2.7311	6.10624	3.56785	2.78816	2.32007	2.18778	1.59457	2.91826
Cre07.g344200		no significant photosynthetic phenotype from knockout	https://www.chlamylibrary.org/showGene?geneIdentifier=Cre07.g344200	0.341988	0.560995	0.798013	0.715171	0.664245	0.5352	0.57621	0.534678	1.05795	0.653374	0.615587	0.82368	0.751618	0.611665	0.591136
Cre07.g344186		no significant photosynthetic phenotype from knockout	https://www.chlamylibrary.org/showGene?geneIdentifier=Cre07.g344186	0.451174	0.587858	0.888854	0.934058	0.937358	0.872043	1.0048	0.890076	2.17697	0.856994	0.586048	0.71422	0.516476	0.442098	0.371841
Cre07.g342050	VTI3	Endosomal Qb-SNARE, Npsn-family (plant/protist-specific) (Qb.III.d)	https://phytozome-next.jgi.doe.gov/report/gene/Creinhardtii_v5_6/Cre07.g342050	17.2377	17.1912	17.9844	16.553	15.9838	14.2704	17.219	16.935	53.1183	21.5901	22.9511	20.0012	17.2181	17.2692	24.6094
Cre07.g341556		None?	https://phytozome-next.jgi.doe.gov/report/gene/Creinhardtii_v5_6/Cre07.g341556	0.129109	0.0486681	0.0669578	0.103336	0.0991558	0.0746002	0.103585	0.0657669	0.264558	0.11883	0.0155308	0.0342614	0.068055	0.105612	0.114592
Cre07.g339950		no significant photosynthetic phenotype from knockout	https://www.chlamylibrary.org/showGene?geneIdentifier=Cre07.g339950	1.91417	2.3249	2.49763	2.44616	2.57056	2.28382	2.85708	2.61898	5.48006	2.93148	3.17042	2.36217	1.98766	1.81072	1.85437
Cre07.g339750	HEM2	Ferrochelatase	https://phytozome-next.jgi.doe.gov/report/gene/Creinhardtii_v5_6/Cre07.g339750	0.456696	1.34582	2.12027	3.30653	4.00225	2.74359	5.11503	6.72021	28.8196	9.76911	4.40891	2.9382	2.39627	1.15459	1.85262
Cre07.g335150		SBP domain, no significant photosynthetic phenotype from knockout	https://www.chlamylibrary.org/showGene?geneIdentifier=Cre07.g335150, http://algaepath.itps.ncku.edu.tw/algae_path/search_gene_info.php?GeneID=Cre07.g335150.t1.3	2.91019	3.51924	3.38741	3.47815	3.31665	2.67398	3.45749	3.87769	8.30336	3.4355	2.28351	2.62281	2.15256	2.04965	2.83859
Cre07.g334900		no significant photosynthetic phenotype from knockout	https://www.chlamylibrary.org/showGene?geneIdentifier=Cre07.g334900	0.355331	0.872984	1.45469	2.49317	3.31054	2.08983	3.5516	4.65566	7.51615	2.15143	1.81819	2.02055	1.59996	0.691667	0.849582
Cre07.g333950	VPS45	vacuolar protein sorting-associated protein 45 (VPS45)	https://phytozome-next.jgi.doe.gov/report/gene/Creinhardtii_v5_6/Cre07.g333950	16.1796	14.7021	10.9054	10.0504	8.58504	5.7589	7.22773	7.12543	36.1689	12.4779	14.6931	15.0761	13.5871	10.8856	18.3099

## Sheet: RBCS1
Gene	Name	Annotated Function (if any) or other notes	Source	-11	-9	-7	-5	-3	-1	-0.5	0	0.5	1	3	5	7	9	11
Cre01.g012150	MSRA4	Peptide methionine-S-sulfoxide reductase and FKBP-type peptidyl-prolyl cis-trans isomerase	https://phytozome-next.jgi.doe.gov/report/gene/Creinhardtii_v5_6/Cre01.g012150	12.1363	12.3502	21.663	26.3087	24.0987	17.8422	19.818	17.9567	26.7115	24.5434	92.6988	97.0467	63.6644	44.4422	23.8302
Cre17.g726150		P-loop containing nucleoside triphosphate hydrolases superfamily	https://phytozome-next.jgi.doe.gov/report/gene/Creinhardtii_v5_6/Cre17.g726150	0.375962	0.0552077	0.126254	0.175115	0.223527	0.337336	0.287545	0.321961	3.22301	3.99823	3.85313	4.1481	3.37778	2.1436	1.00191
Cre02.g099800		None? No significant photosynthetic phenotype from knockout	https://www.chlamylibrary.org/showGene?geneIdentifier=Cre02.g099800	1.033	0.281111	0.153275	0.198633	0.204575	0.211135	0.101552	0.0746142	0.845524	1.15682	2.65053	3.09063	2.59736	1.49473	0.84592
Cre05.g234659	MRPL30	Mitochondrial ribosomal protein L30	https://phytozome-next.jgi.doe.gov/report/gene/Creinhardtii_v5_6/Cre05.g234659	4.95293	4.8425	5.3021	5.21079	5.02984	3.53063	4.29755	4.06206	5.06363	6.1757	9.81084	10.5004	8.35892	7.45873	5.86371
Cre02.g094300	FUO1	Electron transfer flavoprotein-ubiquinone oxidoreductase	https://phytozome-next.jgi.doe.gov/report/gene/Creinhardtii_v5_6/Cre02.g094300	3.38534	3.37156	3.40498	3.31499	2.85759	2.23026	2.74509	2.54499	2.21369	2.28196	10.0201	11.5307	9.24001	5.70043	3.27521
Cre12.g495800		None? Possible structural maintenance of chromosomes	https://phytozome-next.jgi.doe.gov/report/gene/Creinhardtii_v5_6/Cre12.g495800	0.175217	0.199085	0.322136	0.419679	0.405644	0.482317	0.560733	0.441023	3.63953	1.80728	2.10088	2.40459	1.90439	1.84356	1.57748
Cre03.g174750	CYN26	Peptidyl-prolyl cis-trans isomerase, cyclophilin-type	https://phytozome-next.jgi.doe.gov/report/gene/Creinhardtii_v5_6/Cre03.g174750	0.971399	0.107539	0.330951	0.470009	1.01679	0.850804	1.30179	1.15017	0.919061	0.819783	18.1993	19.556	13.8218	7.66188	2.14895
Cre09.g394954		predicted to be membrane associated protein?	https://phytozome-next.jgi.doe.gov/report/gene/Creinhardtii_v5_6/Cre09.g394954	0.852371	0.631079	1.19514	1.35246	1.329	1.15263	1.15565	1.20458	0.489258	0.882735	5.80712	6.48398	5.35429	2.91037	1.77818
Cre10.g436950		Predicted oxidation resistance protein, TLD-domain containing	http://algaepath.itps.ncku.edu.tw/algae_path/search_gene_info.php?GeneID=Cre10.g436950.t1.2	2.07231	1.84182	1.49377	1.40648	1.45181	1.14234	1.46122	1.46627	3.41247	1.76924	2.77348	2.91209	2.7347	2.2115	1.59931
Cre02.g083450		Predicted monooxygenase, FAD binding domain, no significant photosynthetic phenotype from knockout	http://algaepath.itps.ncku.edu.tw/algae_path/search_gene_info.php?GeneID=Cre02.g083450.t1.3, https://www.chlamylibrary.org/showGene?geneIdentifier=Cre02.g083450	0.112192	0.0886337	0.16802	0.22776	0.269341	0.452619	0.586663	0.501892	0.304419	0.161689	1.02622	1.28552	0.789509	0.48101	0.216773
Cre03.g155501		No significant photosynthetic phenotype from knockout	https://www.chlamylibrary.org/showGene?geneIdentifier=Cre03.g155501	0.662954	0.401522	0.959878	0.911804	1.28862	0.962245	1.15006	1.46661	2.12421	2.38487	3.64913	3.906	2.98592	1.80566	1.47885
Cre05.g244000		None?	No useful results	0.0161288	0.012328	0.00902447	0.0203218	0.0166689	0.0735737	0.0417331	0.0314895	0.0122621	0.0604686	0.140809	0.148157	0.10277	0.0455706	0.0326465
Cre17.g731675		None?	http://algaepath.itps.ncku.edu.tw/algae_path/search_gene_info.php?GeneID=Cre17.g731675.t1.2	0.0977167	0.0947549	0.163408	0.0771773	0.231565	0.24875	0.125596	0.256241	0.136026	0.237979	0.425004	0.432582	0.376593	0.230602	0.150907
Cre13.g566200	CGL112	Predicted zinc finger protein, no significant photosynthetic phenotype from knockout	http://itak.feilab.net/cgi-bin/itak/db_gene_seq.cgi?trans_ID=Cre13.g566200.t1.2, https://www.chlamylibrary.org/showGene?geneIdentifier=Cre13.g566200	1.56295	0.934415	1.45645	2.07787	1.93733	2.0281	2.91781	3.4013	3.73926	3.57223	5.32614	5.73317	5.19911	3.39079	2.09932
Cre12.g510050	CTH1	Copper target 1 protein. KEGG says magnesium-protoporphyrin IX monomethyl ester (oxidative) cyclase [EC:1.14.13.81], pfam says Rubrerythrin	http://algaepath.itps.ncku.edu.tw/algae_path/search_gene_info.php?GeneID=Cre12.g510050.t1.2, https://phytozome-next.jgi.doe.gov/report/gene/Creinhardtii_v5_6/Cre12.g510050	81.8828	24.7937	44.3536	74.4625	104.116	120.587	152.348	155.459	324.011	201.967	539.734	591.035	459.734	253.381	155.867
Cre16.g692900		None? Possibly predicted to be sphingomyelin phosphodiesterase 2, but sphingomyelin is an animal sphingolipid common to nerve cell axons, so. probably not that.	http://algaepath.itps.ncku.edu.tw/algae_path/search_gene_info.php?GeneID=Cre16.g692900.t1.2, https://phytozome-next.jgi.doe.gov/report/gene/Creinhardtii_v5_6/Cre16.g692900	0.152237	0.167905	0.0829635	0.0870671	0.229087	0.174778	0.172263	0.259354	0.148056	0.196257	0.316996	0.357448	0.270526	0.242621	0.144179
Cre03.g155500		no significant photosynthetic phenotype from knockout	https://www.chlamylibrary.org/showGene?geneIdentifier=Cre03.g155500	1.4147	0.79406	1.984	1.92311	2.92696	1.54716	1.99985	2.48841	4.33294	4.69196	6.17421	8.22278	5.76114	4.21871	2.73724
Cre16.g683259	MCP29	Mitochondrial substrate carrier protein	https://phytozome-next.jgi.doe.gov/report/gene/Creinhardtii_v5_6/Cre16.g683259	2.36119	2.08291	2.64389	2.68858	2.48227	2.19914	2.40866	2.17616	3.061	2.41846	3.58639	3.43063	2.69653	2.76606	2.79674
Cre15.g639550		Coexpressed with genes in phototrophic condition specific coexpression subnetwork	https://phytozome-next.jgi.doe.gov/report/gene/Creinhardtii_v5_6/Cre15.g639550	0.710304	0.534477	0.679908	0.970275	1.17758	1.46562	1.80251	2.0292	2.82773	1.36433	4.52458	5.89219	4.3835	1.87307	1.37659
Cre01.g033700		Uncharacterised protein family UPF0052, no significant photosynthetic phenotype from knockout	http://algaepath.itps.ncku.edu.tw/algae_path/search_gene_info.php?GeneID=Cre01.g033700.t1.2, https://www.chlamylibrary.org/showGene?geneIdentifier=Cre01.g033700	0.285935	0.296755	0.481452	0.803293	0.855434	0.859967	0.823687	0.848927	1.68489	1.23248	2.01565	3.21192	2.43079	1.14161	0.783198
Cre02.g120100	RBCS1	ribulose-1,5-bisphosphate carboxylase/oxygenase small subunit 1	https://phytozome-next.jgi.doe.gov/report/gene/Creinhardtii_v5_6/Cre02.g120100	2225.63	688.8	1011.6	1265.05	1422.85	1348.58	1617.22	1576.55	2568.89	1499.38	5038.2	5386.07	2791.92	1765.41	2332.84
Cre11.g467770	PGK1	Phosphoglycerate kinase family protein, chloroplast precursor	https://phytozome-next.jgi.doe.gov/report/gene/Creinhardtii_v5_6/Cre11.g467770	144.287	23.2646	35.9366	57.7148	80.4003	82.2941	106.275	106.814	301.39	238.831	921.101	983.898	507.874	192.034	127.562
Cre08.g361500		Mitochondrial ribosome subunit S26	http://algaepath.itps.ncku.edu.tw/algae_path/search_gene_info.php?GeneID=Cre08.g361500.t1.2, https://phytozome-next.jgi.doe.gov/report/gene/Creinhardtii_v5_6/Cre08.g361500	1.02869	1.04496	1.14159	1.277	1.18277	0.671885	0.884251	0.831345	2.26112	1.97431	2.71029	3.21568	2.5561	1.6849	1.31731
Cre07.g320100		None?	http://algaepath.itps.ncku.edu.tw/algae_path/search_gene_info.php?GeneID=Cre07.g320100.t1.3	0.642728	0.432494	0.757343	0.679227	0.740062	0.57245	0.597016	0.960309	0.903061	0.525852	0.932066	1.27696	0.86838	0.919225	0.640579
Cre11.g476550	ADH11	Zinc binding alcohol dehydrogenase	https://www.chlamylibrary.org/showGene?geneIdentifier=Cre11.g476550, https://phytozome-next.jgi.doe.gov/report/family/5260/124111694	2.71071	3.12828	4.00694	4.82138	4.90214	3.46354	4.75088	5.39125	7.04882	5.13248	13.7066	14.9528	9.90623	7.09321	5.52262
Cre10.g425550		Predicted GDP dissociation inhibitor	http://algaepath.itps.ncku.edu.tw/algae_path/search_gene_info.php?GeneID=Cre10.g425550.t1.3	0.129597	0.121938	0.227868	0.236798	0.250934	0.312384	0.23212	0.329786	0.689141	0.29135	0.876966	1.08329	0.840531	0.505418	0.370669
Cre09.g399300	FKB17-1,FKB14	Peptidyl-prolyl cis-trans isomerase, FKBP-type	https://www.chlamylibrary.org/showGene?geneIdentifier=Cre09.g399300	0.263718	0.235285	0.311867	0.429459	0.530212	0.618591	0.350874	0.496611	0.985067	1.20392	1.36552	1.93758	1.59786	1.16858	0.638326
Cre17.g724150	DRP3	Dynamin-related GTPase	https://www.chlamylibrary.org/showGene?geneIdentifier=Cre17.g724150	1.43444	1.01179	1.64584	2.04352	1.96677	1.58859	1.94723	1.95562	4.55842	3.52087	5.45583	6.32989	5.33714	4.05798	2.63873
Cre06.g269050	TIC62	Predicted dehydrogenase, no significant photosynthetic phenotype from knockout, possible chloroplast protein translocon component Tic62	http://algaepath.itps.ncku.edu.tw/algae_path/search_gene_info.php?GeneID=Cre06.g269050.t1.2, https://www.chlamylibrary.org/showGene?geneIdentifier=Cre06.g269050, https://phytozome-next.jgi.doe.gov/report/gene/Creinhardtii_v5_6/Cre06.g269050	12.2061	2.19928	5.10615	9.31933	12.4859	11.4657	13.0243	13.2299	20.5383	13.3236	37.3123	44.4879	33.8003	21.5108	18.4728
Cre17.g724276		None?	No useful results	0.247795	0.258964	0.320094	0.236663	0.54876	0.283446	0.542787	0.538921	0.785618	0.678628	1.40638	1.43152	1.57531	0.744423	0.512852
Cre01.g070202		None?	https://www.chlamylibrary.org/showGene?geneIdentifier=Cre01.g070202	0.887167	0.0890334	0.0632044	0.106409	0.202372	0.208923	0.186192	0.353023	2.93755	1.5215	2.64171	4.02923	3.77486	1.56732	1.14308
Cre16.g684950		None?	http://algaepath.itps.ncku.edu.tw/algae_path/search_gene_info.php?GeneID=Cre16.g684950.t1.2	0.594889	0.637431	0.741813	0.727145	0.701374	0.451393	1.0149	0.806901	0.674504	0.934084	1.41573	1.5038	1.19519	1.17186	0.879554
Cre14.g634100		None? Coexpressed with phototrophic genes	https://phytozome-next.jgi.doe.gov/report/gene/Creinhardtii_v5_6/Cre14.g634100	2.92767	4.03466	3.74264	3.58375	3.46287	2.87279	3.73269	3.63615	6.07938	4.15031	7.16644	7.83377	6.56433	5.09103	5.2516
Cre16.g650400	CPL20	Orthologous to transcription factor family, hypothetical zinc-dependent DNA-binding protein.	https://bioinformatics.psb.ugent.be/plaza/versions/plaza_v4_dicots/genes/view/Cre16.g650400, https://phytozome-next.jgi.doe.gov/report/gene/Creinhardtii_v5_6/Cre16.g650400	0.0243502	0.00710243	0.0191098	0.0344263	0.108305	0.177453	0.459751	1.00629	2.24565	1.9237	1.97691	4.01281	5.09995	1.60999	0.350875
Cre12.g528050		None? Possible predicted repeat, no significant photosynthetic phenotype from knockout	http://algaepath.itps.ncku.edu.tw/algae_path/search_gene_info.php?GeneID=Cre12.g528050.t1.2, https://www.chlamylibrary.org/showMutant?mutantName=LMJ.RY0402.077522	0.305672	0.111695	0.130867	0.15415	0.217002	0.303911	0.478063	0.501181	1.57274	1.50837	3.04285	3.93278	3.97567	1.63725	0.561703
Cre06.g263050	EFP2	Mitochondrial elongation factor	http://algaepath.itps.ncku.edu.tw/algae_path/search_gene_info.php?GeneID=Cre06.g263050.t1.2, https://phytozome-next.jgi.doe.gov/report/gene/Creinhardtii_v5_6/Cre06.g263050	0.268131	0.0865593	0.172089	0.241051	0.355584	0.445689	0.404031	0.50411	0.4795	0.7543	1.37778	2.11307	1.77334	0.978142	0.389367
Cre17.g732200		None?	http://algaepath.itps.ncku.edu.tw/algae_path/search_gene_info.php?GeneID=Cre17.g732200.t1.2	0.133633	0.092539	0.123965	0.162788	0.205627	0.153812	0.224822	0.209111	0.436488	0.679119	0.982477	1.88658	1.33393	1.04425	0.247111
Cre03.g158800		Predicted esterase	http://algaepath.itps.ncku.edu.tw/algae_path/search_gene_info.php?GeneID=Cre03.g158800.t1.3	5.16115	2.49628	3.65909	3.73625	3.22176	3.23202	3.76567	3.45126	14.7118	13.3553	35.3475	38.6945	36.3893	25.1129	11.6833
Cre08.g383300		Predicted membrane protein	http://algaepath.itps.ncku.edu.tw/algae_path/search_gene_info.php?GeneID=Cre08.g383300.t1.2	0.135056	0.0195196	0.0533014	0.070722	0.127963	0.121705	0.190226	0.0987269	0.562607	0.609345	1.36561	1.97906	1.71774	1.00873	0.36611
Cre10.g439900	HSP70G	Heat shock protein	https://www.chlamylibrary.org/showGene?geneIdentifier=Cre10.g439900	4.13461	1.75506	3.49994	3.98629	3.53886	2.79959	2.89344	2.94467	5.87908	4.36085	10.1921	11.4624	9.22139	6.9186	5.87398
Cre06.g291300		None?	https://phytozome-next.jgi.doe.gov/report/gene/Creinhardtii_v5_6/Cre06.g291300	3.78752	3.88739	4.1384	4.28603	4.53712	2.59872	3.54204	3.47948	4.86586	4.66513	9.00354	9.43147	8.51628	6.77635	4.82298

## Sheet: FAP85
Gene	Name	Annotated Function (if any)	Source	-11	-9	-7	-5	-3	-1	-0.5	0	0.5	1	3	5	7	9	11
Cre02.g095149	FAP143	Flagellar Associated Protein 143	https://phytozome-next.jgi.doe.gov/report/gene/Creinhardtii_v5_6/Cre02.g095149	10.9314	13.749	15.958	16.1153	15.2413	10.4489	12.8963	13.1499	6.47316	2.09681	1.54627	1.39876	0.986794	1.61496	5.34119
Cre17.g706900	CNG3	Cyclic-nucleotide gated potassium channel	https://phytozome-next.jgi.doe.gov/report/gene/Creinhardtii_v5_6/Cre17.g706900	9.60924	10.4234	10.5968	11.2216	11.9932	8.94909	10.3456	11.093	5.63003	4.03905	2.39331	2.78085	2.15273	2.32139	4.67984
Cre07.g325751	FAP258	Flagellar Associated Protein 258	https://phytozome-next.jgi.doe.gov/report/gene/Creinhardtii_v5_6/Cre07.g325751	0.753324	0.63226	0.510168	0.754175	0.838907	0.426106	0.667566	1.08665	0.218984	0.220766	0.0525399	0.0725328	0.0665027	0.0763174	0.329956
Cre08.g358200		protein kinase	https://phytozome-next.jgi.doe.gov/report/gene/Creinhardtii_v5_6/Cre08.g358200	9.81052	10.9308	10.5124	10.4934	9.38312	9.65288	10.625	9.82482	6.59461	6.93567	4.72667	4.95824	5.00338	5.36704	7.23209
Cre10.g454000		No significant phenotype from knockout, possible TIR domain	https://phytozome-next.jgi.doe.gov/report/gene/Creinhardtii_v5_6/Cre10.g454000, https://www.chlamylibrary.org/showGene?geneIdentifier=Cre10.g454000	2.03909	2.84097	3.32584	3.8275	3.57887	2.77789	3.13554	3.47199	0.729326	0.261965	0.132979	0.323956	0.400008	0.574595	1.09707
Cre09.g413425		None?	https://phytozome-next.jgi.doe.gov/report/gene/Creinhardtii_v5_6/Cre09.g413425	4.24859	4.89462	7.05292	6.39104	6.68186	4.74958	6.35599	7.00339	0.139332	0.242348	0.213477	0.563803	0.808719	1.59905	1.69103
Cre16.g680342	FAP110	Flagellar Associated Protein 110	https://phytozome-next.jgi.doe.gov/report/gene/Creinhardtii_v5_6/Cre16.g680342	3.66038	4.1987	5.36781	5.5953	5.69251	3.43057	4.02995	4.65779	2.14285	0.687855	0.345205	0.478546	0.333922	0.3871	1.80381
Cre07.g330700	FAP91	Flagellar Associated Protein 91	https://phytozome-next.jgi.doe.gov/report/gene/Creinhardtii_v5_6/Cre07.g330700	2.54991	2.38242	2.5457	2.82931	2.81403	1.70362	2.3667	2.74201	0.906865	0.611295	0.264719	0.404521	0.409341	0.319356	1.03631
Cre10.g449700		No significant phenotype from knockout	https://www.chlamylibrary.org/showGene?geneIdentifier=Cre10.g449700	9.50148	8.17991	9.32124	9.59646	9.29027	8.6921	10.8774	11.1553	6.02045	3.29346	2.21136	2.3451	1.41896	1.52691	4.64197
Cre06.g305400		No significant phenotype from knockout	https://www.chlamylibrary.org/showGene?geneIdentifier=Cre06.g305400	1.77058	1.431	2.00699	2.2019	2.6329	1.75002	2.58947	2.85259	0.51794	0.660506	0.445802	0.436721	0.399956	0.575267	1.08459
Cre12.g512650		No significant phenotype from knockout	https://www.chlamylibrary.org/showGene?geneIdentifier=Cre12.g512650	3.66799	4.91122	5.41772	5.68666	5.35356	4.15523	5.07529	5.10513	2.63663	2.01751	0.953268	1.24121	1.01137	1.12074	2.21081
Cre08.g373354		possible RNA helicase?	https://phytozome-next.jgi.doe.gov/report/gene/Creinhardtii_v5_6/Cre08.g373354	0.588529	0.768963	0.875728	0.865814	0.97431	0.74847	0.929416	0.949351	0.199734	0.200893	0.0875602	0.108671	0.110809	0.0813321	0.222945
Cre09.g413450		No significant phenotype from knockout, Putative transposase DNA-binding domain (OrfB_Zn_ribbon)	https://www.chlamylibrary.org/showGene?geneIdentifier=Cre09.g413450, https://phytozome-next.jgi.doe.gov/report/gene/Creinhardtii_v5_6/Cre09.g413450	2.17192	3.08411	4.31809	4.58067	4.11092	3.31128	4.05041	4.21982	0.742857	0.547226	0.330352	0.577727	0.83397	1.21671	1.15806
Cre01.g030350	CGL41	Conserved in the Green Lineage	https://phytozome-next.jgi.doe.gov/report/gene/Creinhardtii_v5_6/Cre01.g030350	17.4451	21.454	29.9357	28.3128	22.8339	17.3288	21.5445	21.354	25.9686	1.90229	0.301869	0.454753	0.53064	1.81055	4.31124
Cre03.g194600		No significant phenotype from knockout, possible serine/threonine protein kinase	https://phytozome-next.jgi.doe.gov/report/gene/Creinhardtii_v5_6/Cre03.g194600, https://www.chlamylibrary.org/showGene?geneIdentifier=Cre03.g194600	3.66427	3.45326	3.01427	3.31002	3.23657	2.81157	3.64327	3.80187	4.11579	2.21103	1.21532	0.859047	0.81373	0.745283	1.35235
Cre06.g278133		No significant phenotype from knockout	https://www.chlamylibrary.org/showGene?geneIdentifier=Cre06.g278133	0.537459	0.398414	0.356669	0.4015	0.418201	0.514347	0.454293	0.449786	0.602028	0.239837	0.134845	0.140317	0.14905	0.0945869	0.125312
Cre01.g051050	FAP225	Flagellar Associated Protein 225	https://phytozome-next.jgi.doe.gov/report/gene/Creinhardtii_v5_6/Cre01.g051050	7.61975	7.43019	8.92913	9.74717	10.8169	7.2377	9.10138	10.4522	3.00022	2.70808	0.362669	0.322829	0.219728	0.265677	1.91027
Cre03.g192450	CYA3	Adenylate cyclase	https://phytozome-next.jgi.doe.gov/report/gene/Creinhardtii_v5_6/Cre03.g192450	3.33299	4.2619	4.11302	3.90198	3.62492	2.8519	3.56224	3.46253	2.33806	2.70519	0.540081	1.25826	1.47964	1.59941	1.6751
Cre09.g413950	EFH6	EF-hand Calcium binding protein	https://phytozome-next.jgi.doe.gov/report/gene/Creinhardtii_v5_6/Cre09.g413950	5.53909	6.29113	7.36916	7.06206	6.51397	5.76706	6.75557	6.92619	4.39591	2.88345	1.36768	1.59023	1.23704	1.75994	2.74667
Cre16.g656350		No significant phenotype from knockout	https://phytozome-next.jgi.doe.gov/report/gene/Creinhardtii_v5_6/Cre16.g656350	4.5875	6.26899	6.90227	7.65906	7.29296	5.07433	6.50781	6.96367	4.64104	1.3084	0.631033	0.956741	0.909157	1.15816	2.24302
Cre06.g283100	FAP85	Flagellar Associated Protein 85	https://phytozome-next.jgi.doe.gov/report/gene/Creinhardtii_v5_6/Cre06.g283100	15.7111	19.2405	23.5666	25.0442	22.4536	17.2219	18.6216	18.2914	14.9531	2.6131	1.49801	1.99739	2.87657	5.75701	8.72267
Cre16.g669900	FAP399	Flagellar Associated Protein 399 with Low in Lung Cancer domain	https://phytozome-next.jgi.doe.gov/report/gene/Creinhardtii_v5_6/Cre16.g669900	7.67151	8.22855	9.47423	8.74063	8.84734	5.76933	6.75237	7.64241	2.01788	2.51896	0.634057	0.724647	0.951452	1.37362	2.98216
Cre16.g684827		No significant phenotype from knockout, possible ribonuclease	https://www.chlamylibrary.org/showGene?geneIdentifier=Cre16.g684827, https://phytozome-next.jgi.doe.gov/report/gene/Creinhardtii_v5_6/Cre16.g684827	8.82849	4.29808	4.22649	4.51378	4.65828	4.349	4.73929	4.47195	1.35825	1.09863	1.51827	1.44755	1.27527	2.06372	2.75109
Cre11.g467950	FAP383	Flagellar Associated Protein 383	https://phytozome-next.jgi.doe.gov/report/gene/Creinhardtii_v5_6/Cre11.g467950	0.639534	0.596523	0.469038	0.682153	0.693005	0.422163	0.692284	0.741297	0.338216	0.106461	0.0320367	0.0295128	0.0194261	0.0884683	0.281013
Cre16.g686734		No significant phenotype from knockout	https://www.chlamylibrary.org/showGene?geneIdentifier=Cre16.g686734	1.12198	0.806724	0.631383	0.616108	0.687128	0.741489	0.839935	0.997263	0.0571553	0.101953	0.0636391	0.0932757	0.114083	0.212699	0.48541
Cre10.g420650		No significant phenotype from knockout, possible WD-40 repeat family	https://www.chlamylibrary.org/showGene?geneIdentifier=Cre10.g420650	2.45955	2.0181	2.07385	2.56224	3.02063	2.22629	2.88044	3.04318	0.521775	0.105822	0.21463	0.268404	0.202712	0.488741	1.85211
Cre02.g095132		No significant phenotype from knockout	https://www.chlamylibrary.org/showGene?geneIdentifier=Cre02.g095132	2.57545	2.2532	2.21164	2.30352	2.19748	1.70277	2.08049	2.16724	0.13344	0.192711	0.0823475	0.0651621	0.0680292	0.196972	0.881699
Cre12.g531850		No significant phenotype from knockout	https://www.chlamylibrary.org/showGene?geneIdentifier=Cre12.g531850	7.00919	8.08368	6.18451	5.08376	5.11839	3.51962	4.8881	5.40292	2.62974	1.5729	0.215696	0.217198	0.251643	0.450657	2.87205
Cre03.g185950		No significant phenotype from knockout, possibly zinc finger related	https://phytozome-next.jgi.doe.gov/report/gene/Creinhardtii_v5_6/Cre03.g185950, https://www.chlamylibrary.org/showGene?geneIdentifier=Cre03.g185950	3.84044	4.23802	4.51096	4.39509	3.98319	2.93929	3.55692	3.50065	0.46042	0.483973	0.349426	0.291963	0.429291	0.746368	1.68574
Cre10.g426450		No significant phenotype from knockout	https://www.chlamylibrary.org/showGene?geneIdentifier=Cre10.g426450	3.33515	7.89241	7.02702	6.14208	3.67285	3.05816	3.36748	3.58646	0.402394	0.0480114	0.0255282	0.0580239	0.082179	0.560372	0.585149
Cre02.g086000	ARS8	Arylsulfatase	https://phytozome-next.jgi.doe.gov/report/gene/Creinhardtii_v5_6/Cre02.g086000	1.53635	3.12826	2.90605	2.11345	0.948293	0.299601	0.417115	0.386741	0.149432	0.266964	0.0526865	0.0444515	0.0166748	0.0290315	0.116891
Cre03.g183200	CPC1	Protein associated with central pair microtubule complex	https://phytozome-next.jgi.doe.gov/report/gene/Creinhardtii_v5_6/Cre03.g183200	16.3071	17.2672	16.717	16.0684	15.2973	11.9786	13.8398	14.4675	10.3953	2.47502	1.02019	1.85339	1.86466	2.58546	6.27579
Cre07.g317150	MKP7	Dual-specificity protein phosphatase	https://phytozome-next.jgi.doe.gov/report/gene/Creinhardtii_v5_6/Cre07.g317150	22.1569	20.9095	13.0075	13.0757	13.2943	12.2034	13.6018	14.0787	8.91072	5.44417	3.01578	3.84612	3.91468	3.59729	10.5432
Cre03.g164750		No significant phenotype from knockout	https://www.chlamylibrary.org/showGene?geneIdentifier=Cre03.g164750	3.52407	3.12492	2.88259	2.43263	2.26217	2.02226	2.66158	2.39695	2.62714	1.20982	0.770887	0.866161	1.14988	1.05166	1.78144
Cre33.g759047		Outer Arm Dynein Light Chain 7. Likely Genome Assembly Artifact. The protein, coding sequence and genomic sequence are identical to DLR1 encoded by transcript Cre08g376550t12.	https://phytozome-next.jgi.doe.gov/report/gene/Creinhardtii_v5_6/Cre33.g759047	35.0346	48.7561	41.3606	40.6259	38.7821	24.3923	29.7442	32.7615	24.517	3.67711	1.22811	1.56	1.25568	1.84273	12.0473
Cre02.g105950	FAP174	Flagellar Associated Protein 174	https://phytozome-next.jgi.doe.gov/report/gene/Creinhardtii_v5_6/Cre02.g105950	21.189	21.4517	20.686	19.9589	19.0577	12.7419	15.3498	16.8579	25.5313	3.83374	2.30274	3.78152	3.84308	4.42725	9.40815
Cre12.g495450		No significant phenotype from knockout	https://www.chlamylibrary.org/showGene?geneIdentifier=Cre12.g495450	1.65252	4.87581	2.18759	1.09912	0.5465	0.420166	0.501323	0.693866	0.249179	0.0433061	0.032021	0.0290988	0.0588738	0.025526	0.0773136
Cre03.g168200	FAP69	C1b-135 component of C1b projection on central pair	https://phytozome-next.jgi.doe.gov/report/gene/Creinhardtii_v5_6/Cre03.g168200	3.30946	3.07463	3.31649	3.46863	3.3986	2.5747	3.16498	3.41871	3.46028	0.751883	0.30945	0.611337	0.759283	0.97311	1.9025
Cre03.g177476		No significant phenotype from knockout	https://www.chlamylibrary.org/showGene?geneIdentifier=Cre03.g177476	0.695009	0.819804	0.842519	0.611979	0.573745	0.525872	0.656746	0.642102	0.57281	0.297087	0.243526	0.3558	0.264926	0.234332	0.485849
Cre14.g613652		No significant phenotype from knockout	https://www.chlamylibrary.org/showGene?geneIdentifier=Cre14.g613652	1.87412	1.66428	1.30534	1.43659	1.50979	1.16742	1.43805	1.66125	0.169157	0.0962553	0.0479446	0.0402893	0.03622	0.102772	0.411942
Cre18.g749947	FAP21	Coiled-Coil Flagellar Associated Protein 21	https://phytozome-next.jgi.doe.gov/report/gene/Creinhardtii_v5_6/Cre18.g749947	10.1186	11.1381	10.9872	11.6291	11.8166	7.4953	9.16272	10.6045	4.18458	0.821418	0.40114	0.563548	0.761913	1.05168	3.37029

## Sheet: Knockout Gene Effects
Gene Chunk Effects
Gene	Mass Ratio	Steady State Knockout Flux	Affected Reactions	Affected Biomass Metabolites
Cre16.g687900.t1.2	0.10384	0	PSIblue:: fdxox_u + 2.0 h_u + 2.0 pccu1p_u + 2.0 photon437_u --> fdxrd_u + 2.0 pccu2p_u => (0, 0); PSIred:: fdxox_u + 2.0 h_u + 2.0 pccu1p_u + 2.0 photon680_u --> fdxrd_u + 2.0 pccu2p_u => (0, 0);	ac_c: 1.000=>0.000 CH_Carbohydrate ; acaro_h: 0.050=>0.000 CH_Carotenoid ; alatrna_c: 0.667=>0.000 CH_Protein ; anxan_u: 0.050=>0.000 CH_Carotenoid ; arab_L_c: 0.400=>0.000 CH_Carbohydrate ; argtrna_c: 0.250=>0.000 CH_Protein ; asntrna_c: 0.500=>0.000 CH_Protein ; asptrna_c: 0.500=>0.000 CH_Protein ; asqdca18111Z160_c: 0.033=>0.000 CH_Lipid ; asqdca1819Z160_c: 0.033=>0.000 CH_Lipid ; asqdca1829Z1…
Cre06.g272650.t1.2	0.10384	0	PSIblue:: fdxox_u + 2.0 h_u + 2.0 pccu1p_u + 2.0 photon437_u --> fdxrd_u + 2.0 pccu2p_u => (0, 0); PSIred:: fdxox_u + 2.0 h_u + 2.0 pccu1p_u + 2.0 photon680_u --> fdxrd_u + 2.0 pccu2p_u => (0, 0);	ac_c: 1.000=>0.000 CH_Carbohydrate ; acaro_h: 0.050=>0.000 CH_Carotenoid ; alatrna_c: 0.667=>0.000 CH_Protein ; anxan_u: 0.050=>0.000 CH_Carotenoid ; arab_L_c: 0.400=>0.000 CH_Carbohydrate ; argtrna_c: 0.250=>0.000 CH_Protein ; asntrna_c: 0.500=>0.000 CH_Protein ; asptrna_c: 0.500=>0.000 CH_Protein ; asqdca18111Z160_c: 0.033=>0.000 CH_Lipid ; asqdca1819Z160_c: 0.033=>0.000 CH_Lipid ; asqdca1829Z1…
Cre10.g452050.t1.2	0.10384	0	PSIblue:: fdxox_u + 2.0 h_u + 2.0 pccu1p_u + 2.0 photon437_u --> fdxrd_u + 2.0 pccu2p_u => (0, 0); PSIred:: fdxox_u + 2.0 h_u + 2.0 pccu1p_u + 2.0 photon680_u --> fdxrd_u + 2.0 pccu2p_u => (0, 0);	ac_c: 1.000=>0.000 CH_Carbohydrate ; acaro_h: 0.050=>0.000 CH_Carotenoid ; alatrna_c: 0.667=>0.000 CH_Protein ; anxan_u: 0.050=>0.000 CH_Carotenoid ; arab_L_c: 0.400=>0.000 CH_Carbohydrate ; argtrna_c: 0.250=>0.000 CH_Protein ; asntrna_c: 0.500=>0.000 CH_Protein ; asptrna_c: 0.500=>0.000 CH_Protein ; asqdca18111Z160_c: 0.033=>0.000 CH_Lipid ; asqdca1819Z160_c: 0.033=>0.000 CH_Lipid ; asqdca1829Z1…
Cre11.g467689.t1.1	0.10384	0	CBFC:: 2.0 h_h + 2.0 pccu2p_u + pqh2_u --> 4.0 h_u + 2.0 pccu1p_u + pq_u => (0, 0);	ac_c: 1.000=>0.000 CH_Carbohydrate ; acaro_h: 0.050=>0.000 CH_Carotenoid ; alatrna_c: 0.667=>0.000 CH_Protein ; anxan_u: 0.050=>0.000 CH_Carotenoid ; arab_L_c: 0.400=>0.000 CH_Carbohydrate ; argtrna_c: 0.250=>0.000 CH_Protein ; asntrna_c: 0.500=>0.000 CH_Protein ; asptrna_c: 0.500=>0.000 CH_Protein ; asqdca18111Z160_c: 0.033=>0.000 CH_Lipid ; asqdca1819Z160_c: 0.033=>0.000 CH_Lipid ; asqdca1829Z1…
Cre02.g082500.t1.1	0.10384	0	PSIblue:: fdxox_u + 2.0 h_u + 2.0 pccu1p_u + 2.0 photon437_u --> fdxrd_u + 2.0 pccu2p_u => (0, 0); PSIred:: fdxox_u + 2.0 h_u + 2.0 pccu1p_u + 2.0 photon680_u --> fdxrd_u + 2.0 pccu2p_u => (0, 0); CHLAE:: chla_u --> chlaemr_u => (0, 0);	ac_c: 1.000=>0.000 CH_Carbohydrate ; acaro_h: 0.050=>0.000 CH_Carotenoid ; alatrna_c: 0.667=>0.000 CH_Protein ; anxan_u: 0.050=>0.000 CH_Carotenoid ; arab_L_c: 0.400=>0.000 CH_Carbohydrate ; argtrna_c: 0.250=>0.000 CH_Protein ; asntrna_c: 0.500=>0.000 CH_Protein ; asptrna_c: 0.500=>0.000 CH_Protein ; asqdca18111Z160_c: 0.033=>0.000 CH_Lipid ; asqdca1819Z160_c: 0.033=>0.000 CH_Lipid ; asqdca1829Z1…
Cre12.g486300.t1.2	0.10384	0	PSIblue:: fdxox_u + 2.0 h_u + 2.0 pccu1p_u + 2.0 photon437_u --> fdxrd_u + 2.0 pccu2p_u => (0, 0); PSIred:: fdxox_u + 2.0 h_u + 2.0 pccu1p_u + 2.0 photon680_u --> fdxrd_u + 2.0 pccu2p_u => (0, 0); CHLAE:: chla_u --> chlaemr_u => (0, 0);	ac_c: 1.000=>0.000 CH_Carbohydrate ; acaro_h: 0.050=>0.000 CH_Carotenoid ; alatrna_c: 0.667=>0.000 CH_Protein ; anxan_u: 0.050=>0.000 CH_Carotenoid ; arab_L_c: 0.400=>0.000 CH_Carbohydrate ; argtrna_c: 0.250=>0.000 CH_Protein ; asntrna_c: 0.500=>0.000 CH_Protein ; asptrna_c: 0.500=>0.000 CH_Protein ; asqdca18111Z160_c: 0.033=>0.000 CH_Lipid ; asqdca1819Z160_c: 0.033=>0.000 CH_Lipid ; asqdca1829Z1…
Cre05.g238332.t1.1	0.10384	0	PSIblue:: fdxox_u + 2.0 h_u + 2.0 pccu1p_u + 2.0 photon437_u --> fdxrd_u + 2.0 pccu2p_u => (0, 0); PSIred:: fdxox_u + 2.0 h_u + 2.0 pccu1p_u + 2.0 photon680_u --> fdxrd_u + 2.0 pccu2p_u => (0, 0); CHLAE:: chla_u --> chlaemr_u => (0, 0);	ac_c: 1.000=>0.000 CH_Carbohydrate ; acaro_h: 0.050=>0.000 CH_Carotenoid ; alatrna_c: 0.667=>0.000 CH_Protein ; anxan_u: 0.050=>0.000 CH_Carotenoid ; arab_L_c: 0.400=>0.000 CH_Carbohydrate ; argtrna_c: 0.250=>0.000 CH_Protein ; asntrna_c: 0.500=>0.000 CH_Protein ; asptrna_c: 0.500=>0.000 CH_Protein ; asqdca18111Z160_c: 0.033=>0.000 CH_Lipid ; asqdca1819Z160_c: 0.033=>0.000 CH_Lipid ; asqdca1829Z1…
Cre10.g420350.t1.2	0.10384	0	PSIblue:: fdxox_u + 2.0 h_u + 2.0 pccu1p_u + 2.0 photon437_u --> fdxrd_u + 2.0 pccu2p_u => (0, 0); PSIred:: fdxox_u + 2.0 h_u + 2.0 pccu1p_u + 2.0 photon680_u --> fdxrd_u + 2.0 pccu2p_u => (0, 0); CHLAE:: chla_u --> chlaemr_u => (0, 0);	ac_c: 1.000=>0.000 CH_Carbohydrate ; acaro_h: 0.050=>0.000 CH_Carotenoid ; alatrna_c: 0.667=>0.000 CH_Protein ; anxan_u: 0.050=>0.000 CH_Carotenoid ; arab_L_c: 0.400=>0.000 CH_Carbohydrate ; argtrna_c: 0.250=>0.000 CH_Protein ; asntrna_c: 0.500=>0.000 CH_Protein ; asptrna_c: 0.500=>0.000 CH_Protein ; asqdca18111Z160_c: 0.033=>0.000 CH_Lipid ; asqdca1819Z160_c: 0.033=>0.000 CH_Lipid ; asqdca1829Z1…
Cre09.g412100.t1.2	0.10384	0	PSIblue:: fdxox_u + 2.0 h_u + 2.0 pccu1p_u + 2.0 photon437_u --> fdxrd_u + 2.0 pccu2p_u => (0, 0); PSIred:: fdxox_u + 2.0 h_u + 2.0 pccu1p_u + 2.0 photon680_u --> fdxrd_u + 2.0 pccu2p_u => (0, 0); CHLAE:: chla_u --> chlaemr_u => (0, 0);	ac_c: 1.000=>0.000 CH_Carbohydrate ; acaro_h: 0.050=>0.000 CH_Carotenoid ; alatrna_c: 0.667=>0.000 CH_Protein ; anxan_u: 0.050=>0.000 CH_Carotenoid ; arab_L_c: 0.400=>0.000 CH_Carbohydrate ; argtrna_c: 0.250=>0.000 CH_Protein ; asntrna_c: 0.500=>0.000 CH_Protein ; asptrna_c: 0.500=>0.000 CH_Protein ; asqdca18111Z160_c: 0.033=>0.000 CH_Lipid ; asqdca1819Z160_c: 0.033=>0.000 CH_Lipid ; asqdca1829Z1…
Cre17.g724300.t1.2	0.10384	0	PSIblue:: fdxox_u + 2.0 h_u + 2.0 pccu1p_u + 2.0 photon437_u --> fdxrd_u + 2.0 pccu2p_u => (0, 0); PSIred:: fdxox_u + 2.0 h_u + 2.0 pccu1p_u + 2.0 photon680_u --> fdxrd_u + 2.0 pccu2p_u => (0, 0); CHLAE:: chla_u --> chlaemr_u => (0, 0);	ac_c: 1.000=>0.000 CH_Carbohydrate ; acaro_h: 0.050=>0.000 CH_Carotenoid ; alatrna_c: 0.667=>0.000 CH_Protein ; anxan_u: 0.050=>0.000 CH_Carotenoid ; arab_L_c: 0.400=>0.000 CH_Carbohydrate ; argtrna_c: 0.250=>0.000 CH_Protein ; asntrna_c: 0.500=>0.000 CH_Protein ; asptrna_c: 0.500=>0.000 CH_Protein ; asqdca18111Z160_c: 0.033=>0.000 CH_Lipid ; asqdca1819Z160_c: 0.033=>0.000 CH_Lipid ; asqdca1829Z1…
ChreCp045	0.10384	0	CBFC:: 2.0 h_h + 2.0 pccu2p_u + pqh2_u --> 4.0 h_u + 2.0 pccu1p_u + pq_u => (0, 0);	ac_c: 1.000=>0.000 CH_Carbohydrate ; acaro_h: 0.050=>0.000 CH_Carotenoid ; alatrna_c: 0.667=>0.000 CH_Protein ; anxan_u: 0.050=>0.000 CH_Carotenoid ; arab_L_c: 0.400=>0.000 CH_Carbohydrate ; argtrna_c: 0.250=>0.000 CH_Protein ; asntrna_c: 0.500=>0.000 CH_Protein ; asptrna_c: 0.500=>0.000 CH_Protein ; asqdca18111Z160_c: 0.033=>0.000 CH_Lipid ; asqdca1819Z160_c: 0.033=>0.000 CH_Lipid ; asqdca1829Z1…
Cre12.g558900.t1.2	0.10384	0	CBFC:: 2.0 h_h + 2.0 pccu2p_u + pqh2_u --> 4.0 h_u + 2.0 pccu1p_u + pq_u => (0, 0);	ac_c: 1.000=>0.000 CH_Carbohydrate ; acaro_h: 0.050=>0.000 CH_Carotenoid ; alatrna_c: 0.667=>0.000 CH_Protein ; anxan_u: 0.050=>0.000 CH_Carotenoid ; arab_L_c: 0.400=>0.000 CH_Carbohydrate ; argtrna_c: 0.250=>0.000 CH_Protein ; asntrna_c: 0.500=>0.000 CH_Protein ; asptrna_c: 0.500=>0.000 CH_Protein ; asqdca18111Z160_c: 0.033=>0.000 CH_Lipid ; asqdca1819Z160_c: 0.033=>0.000 CH_Lipid ; asqdca1829Z1…
Cre07.g340200.t1.1	0.10384	0	CEF:: fdxrd_u + 2.0 h_h + 2.0 pccu2p_u --> fdxox_u + 4.0 h_u + 2.0 pccu1p_u => (0, 0); PSIblue:: fdxox_u + 2.0 h_u + 2.0 pccu1p_u + 2.0 photon437_u --> fdxrd_u + 2.0 pccu2p_u => (0, 0); PSIred:: fdxox_u + 2.0 h_u + 2.0 pccu1p_u + 2.0 photon680_u --> fdxrd_u + 2.0 pccu2p_u => (0, 0);	ac_c: 1.000=>0.000 CH_Carbohydrate ; acaro_h: 0.050=>0.000 CH_Carotenoid ; alatrna_c: 0.667=>0.000 CH_Protein ; anxan_u: 0.050=>0.000 CH_Carotenoid ; arab_L_c: 0.400=>0.000 CH_Carbohydrate ; argtrna_c: 0.250=>0.000 CH_Protein ; asntrna_c: 0.500=>0.000 CH_Protein ; asptrna_c: 0.500=>0.000 CH_Protein ; asqdca18111Z160_c: 0.033=>0.000 CH_Lipid ; asqdca1819Z160_c: 0.033=>0.000 CH_Lipid ; asqdca1829Z1…
Cre14.g626700.t1.2	0.10384	0	BCAROKT:: caro_u + fdxrd_u + o2_u --> echn_u + fdxox_u + h2o_u + 2.0 h_u => (0, 0); CEF:: fdxrd_u + 2.0 h_h + 2.0 pccu2p_u --> fdxox_u + 4.0 h_u + 2.0 pccu1p_u => (0, 0); FNORh:: fdxrd_u + nadp_h --> fdxox_u + h_h + nadph_h => (0, 0); PSIblue:: fdxox_u + 2.0 h_u + 2.0 pccu1p_u + 2.0 photon437_u --> fdxrd_u + 2.0 pccu2p_u => (0, 0); PSIred:: fdxox_u + 2.0 h_u + 2.0 pccu1p_u + 2.0 photon680_u --> f…	ac_c: 1.000=>0.000 CH_Carbohydrate ; acaro_h: 0.050=>0.000 CH_Carotenoid ; alatrna_c: 0.667=>0.000 CH_Protein ; anxan_u: 0.050=>0.000 CH_Carotenoid ; arab_L_c: 0.400=>0.000 CH_Carbohydrate ; argtrna_c: 0.250=>0.000 CH_Protein ; asntrna_c: 0.500=>0.000 CH_Protein ; asptrna_c: 0.500=>0.000 CH_Protein ; asqdca18111Z160_c: 0.033=>0.000 CH_Lipid ; asqdca1819Z160_c: 0.033=>0.000 CH_Lipid ; asqdca1829Z1…
Cre12.g546150.t1.2	0.10384	0	CBFC:: 2.0 h_h + 2.0 pccu2p_u + pqh2_u --> 4.0 h_u + 2.0 pccu1p_u + pq_u => (0, 0);	ac_c: 1.000=>0.000 CH_Carbohydrate ; acaro_h: 0.050=>0.000 CH_Carotenoid ; alatrna_c: 0.667=>0.000 CH_Protein ; anxan_u: 0.050=>0.000 CH_Carotenoid ; arab_L_c: 0.400=>0.000 CH_Carbohydrate ; argtrna_c: 0.250=>0.000 CH_Protein ; asntrna_c: 0.500=>0.000 CH_Protein ; asptrna_c: 0.500=>0.000 CH_Protein ; asqdca18111Z160_c: 0.033=>0.000 CH_Lipid ; asqdca1819Z160_c: 0.033=>0.000 CH_Lipid ; asqdca1829Z1…
ChreCp001	0.10384	0	CBFC:: 2.0 h_h + 2.0 pccu2p_u + pqh2_u --> 4.0 h_u + 2.0 pccu1p_u + pq_u => (0, 0);	ac_c: 1.000=>0.000 CH_Carbohydrate ; acaro_h: 0.050=>0.000 CH_Carotenoid ; alatrna_c: 0.667=>0.000 CH_Protein ; anxan_u: 0.050=>0.000 CH_Carotenoid ; arab_L_c: 0.400=>0.000 CH_Carbohydrate ; argtrna_c: 0.250=>0.000 CH_Protein ; asntrna_c: 0.500=>0.000 CH_Protein ; asptrna_c: 0.500=>0.000 CH_Protein ; asqdca18111Z160_c: 0.033=>0.000 CH_Lipid ; asqdca1819Z160_c: 0.033=>0.000 CH_Lipid ; asqdca1829Z1…
Cre11.g476750.t1.2	0.10384	0	FNORh:: fdxrd_u + nadp_h --> fdxox_u + h_h + nadph_h => (0, 0);	ac_c: 1.000=>0.000 CH_Carbohydrate ; acaro_h: 0.050=>0.000 CH_Carotenoid ; alatrna_c: 0.667=>0.000 CH_Protein ; anxan_u: 0.050=>0.000 CH_Carotenoid ; arab_L_c: 0.400=>0.000 CH_Carbohydrate ; argtrna_c: 0.250=>0.000 CH_Protein ; asntrna_c: 0.500=>0.000 CH_Protein ; asptrna_c: 0.500=>0.000 CH_Protein ; asqdca18111Z160_c: 0.033=>0.000 CH_Lipid ; asqdca1819Z160_c: 0.033=>0.000 CH_Lipid ; asqdca1829Z1…
Cre12.g550850.t1.2	0.10384	0	PSIIblue:: 2.0 h2o_u + 4.0 photon438_u + 2.0 pq_u --> o2D_u + 2.0 pqh2_u => (0, 0); PSIIred:: 2.0 h2o_u + 4.0 photon673_u + 2.0 pq_u --> o2D_u + 2.0 pqh2_u => (0, 0);	ac_c: 1.000=>0.000 CH_Carbohydrate ; acaro_h: 0.050=>0.000 CH_Carotenoid ; alatrna_c: 0.667=>0.000 CH_Protein ; anxan_u: 0.050=>0.000 CH_Carotenoid ; arab_L_c: 0.400=>0.000 CH_Carbohydrate ; argtrna_c: 0.250=>0.000 CH_Protein ; asntrna_c: 0.500=>0.000 CH_Protein ; asptrna_c: 0.500=>0.000 CH_Protein ; asqdca18111Z160_c: 0.033=>0.000 CH_Lipid ; asqdca1819Z160_c: 0.033=>0.000 CH_Lipid ; asqdca1829Z1…
Cre10.g440450.t1.2	0.10384	0	PSIIblue:: 2.0 h2o_u + 4.0 photon438_u + 2.0 pq_u --> o2D_u + 2.0 pqh2_u => (0, 0); PSIIred:: 2.0 h2o_u + 4.0 photon673_u + 2.0 pq_u --> o2D_u + 2.0 pqh2_u => (0, 0);	ac_c: 1.000=>0.000 CH_Carbohydrate ; acaro_h: 0.050=>0.000 CH_Carotenoid ; alatrna_c: 0.667=>0.000 CH_Protein ; anxan_u: 0.050=>0.000 CH_Carotenoid ; arab_L_c: 0.400=>0.000 CH_Carbohydrate ; argtrna_c: 0.250=>0.000 CH_Protein ; asntrna_c: 0.500=>0.000 CH_Protein ; asptrna_c: 0.500=>0.000 CH_Protein ; asqdca18111Z160_c: 0.033=>0.000 CH_Lipid ; asqdca1819Z160_c: 0.033=>0.000 CH_Lipid ; asqdca1829Z1…
ChreCp043	0.10384	0	PSIIblue:: 2.0 h2o_u + 4.0 photon438_u + 2.0 pq_u --> o2D_u + 2.0 pqh2_u => (0, 0); PSIIred:: 2.0 h2o_u + 4.0 photon673_u + 2.0 pq_u --> o2D_u + 2.0 pqh2_u => (0, 0);	ac_c: 1.000=>0.000 CH_Carbohydrate ; acaro_h: 0.050=>0.000 CH_Carotenoid ; alatrna_c: 0.667=>0.000 CH_Protein ; anxan_u: 0.050=>0.000 CH_Carotenoid ; arab_L_c: 0.400=>0.000 CH_Carbohydrate ; argtrna_c: 0.250=>0.000 CH_Protein ; asntrna_c: 0.500=>0.000 CH_Protein ; asptrna_c: 0.500=>0.000 CH_Protein ; asqdca18111Z160_c: 0.033=>0.000 CH_Lipid ; asqdca1819Z160_c: 0.033=>0.000 CH_Lipid ; asqdca1829Z1…
ChreCp051	0.10384	0	PSIIblue:: 2.0 h2o_u + 4.0 photon438_u + 2.0 pq_u --> o2D_u + 2.0 pqh2_u => (0, 0); PSIIred:: 2.0 h2o_u + 4.0 photon673_u + 2.0 pq_u --> o2D_u + 2.0 pqh2_u => (0, 0);	ac_c: 1.000=>0.000 CH_Carbohydrate ; acaro_h: 0.050=>0.000 CH_Carotenoid ; alatrna_c: 0.667=>0.000 CH_Protein ; anxan_u: 0.050=>0.000 CH_Carotenoid ; arab_L_c: 0.400=>0.000 CH_Carbohydrate ; argtrna_c: 0.250=>0.000 CH_Protein ; asntrna_c: 0.500=>0.000 CH_Protein ; asptrna_c: 0.500=>0.000 CH_Protein ; asqdca18111Z160_c: 0.033=>0.000 CH_Lipid ; asqdca1819Z160_c: 0.033=>0.000 CH_Lipid ; asqdca1829Z1…
Cre08.g372450.t1.2	0.10384	0	PSIIblue:: 2.0 h2o_u + 4.0 photon438_u + 2.0 pq_u --> o2D_u + 2.0 pqh2_u => (0, 0); PSIIred:: 2.0 h2o_u + 4.0 photon673_u + 2.0 pq_u --> o2D_u + 2.0 pqh2_u => (0, 0);	ac_c: 1.000=>0.000 CH_Carbohydrate ; acaro_h: 0.050=>0.000 CH_Carotenoid ; alatrna_c: 0.667=>0.000 CH_Protein ; anxan_u: 0.050=>0.000 CH_Carotenoid ; arab_L_c: 0.400=>0.000 CH_Carbohydrate ; argtrna_c: 0.250=>0.000 CH_Protein ; asntrna_c: 0.500=>0.000 CH_Protein ; asptrna_c: 0.500=>0.000 CH_Protein ; asqdca18111Z160_c: 0.033=>0.000 CH_Lipid ; asqdca1819Z160_c: 0.033=>0.000 CH_Lipid ; asqdca1829Z1…
ChreCp027	0.10384	0	PSIIblue:: 2.0 h2o_u + 4.0 photon438_u + 2.0 pq_u --> o2D_u + 2.0 pqh2_u => (0, 0); PSIIred:: 2.0 h2o_u + 4.0 photon673_u + 2.0 pq_u --> o2D_u + 2.0 pqh2_u => (0, 0);	ac_c: 1.000=>0.000 CH_Carbohydrate ; acaro_h: 0.050=>0.000 CH_Carotenoid ; alatrna_c: 0.667=>0.000 CH_Protein ; anxan_u: 0.050=>0.000 CH_Carotenoid ; arab_L_c: 0.400=>0.000 CH_Carbohydrate ; argtrna_c: 0.250=>0.000 CH_Protein ; asntrna_c: 0.500=>0.000 CH_Protein ; asptrna_c: 0.500=>0.000 CH_Protein ; asqdca18111Z160_c: 0.033=>0.000 CH_Lipid ; asqdca1819Z160_c: 0.033=>0.000 CH_Lipid ; asqdca1829Z1…
ChreCp029	0.10384	0	PSIIblue:: 2.0 h2o_u + 4.0 photon438_u + 2.0 pq_u --> o2D_u + 2.0 pqh2_u => (0, 0); PSIIred:: 2.0 h2o_u + 4.0 photon673_u + 2.0 pq_u --> o2D_u + 2.0 pqh2_u => (0, 0);	ac_c: 1.000=>0.000 CH_Carbohydrate ; acaro_h: 0.050=>0.000 CH_Carotenoid ; alatrna_c: 0.667=>0.000 CH_Protein ; anxan_u: 0.050=>0.000 CH_Carotenoid ; arab_L_c: 0.400=>0.000 CH_Carbohydrate ; argtrna_c: 0.250=>0.000 CH_Protein ; asntrna_c: 0.500=>0.000 CH_Protein ; asptrna_c: 0.500=>0.000 CH_Protein ; asqdca18111Z160_c: 0.033=>0.000 CH_Lipid ; asqdca1819Z160_c: 0.033=>0.000 CH_Lipid ; asqdca1829Z1…
Cre07.g328200.t1.2	0.10384	0	PSIIblue:: 2.0 h2o_u + 4.0 photon438_u + 2.0 pq_u --> o2D_u + 2.0 pqh2_u => (0, 0); PSIIred:: 2.0 h2o_u + 4.0 photon673_u + 2.0 pq_u --> o2D_u + 2.0 pqh2_u => (0, 0);	ac_c: 1.000=>0.000 CH_Carbohydrate ; acaro_h: 0.050=>0.000 CH_Carotenoid ; alatrna_c: 0.667=>0.000 CH_Protein ; anxan_u: 0.050=>0.000 CH_Carotenoid ; arab_L_c: 0.400=>0.000 CH_Carbohydrate ; argtrna_c: 0.250=>0.000 CH_Protein ; asntrna_c: 0.500=>0.000 CH_Protein ; asptrna_c: 0.500=>0.000 CH_Protein ; asqdca18111Z160_c: 0.033=>0.000 CH_Lipid ; asqdca1819Z160_c: 0.033=>0.000 CH_Lipid ; asqdca1829Z1…
Cre01.g016600.t1.2	0.10384	0	PSIIblue:: 2.0 h2o_u + 4.0 photon438_u + 2.0 pq_u --> o2D_u + 2.0 pqh2_u => (0, 0); PSIIred:: 2.0 h2o_u + 4.0 photon673_u + 2.0 pq_u --> o2D_u + 2.0 pqh2_u => (0, 0);	ac_c: 1.000=>0.000 CH_Carbohydrate ; acaro_h: 0.050=>0.000 CH_Carotenoid ; alatrna_c: 0.667=>0.000 CH_Protein ; anxan_u: 0.050=>0.000 CH_Carotenoid ; arab_L_c: 0.400=>0.000 CH_Carbohydrate ; argtrna_c: 0.250=>0.000 CH_Protein ; asntrna_c: 0.500=>0.000 CH_Protein ; asptrna_c: 0.500=>0.000 CH_Protein ; asqdca18111Z160_c: 0.033=>0.000 CH_Lipid ; asqdca1819Z160_c: 0.033=>0.000 CH_Lipid ; asqdca1829Z1…
Cre07.g328250.t1.2	0.10384	0	PSIIblue:: 2.0 h2o_u + 4.0 photon438_u + 2.0 pq_u --> o2D_u + 2.0 pqh2_u => (0, 0); PSIIred:: 2.0 h2o_u + 4.0 photon673_u + 2.0 pq_u --> o2D_u + 2.0 pqh2_u => (0, 0);	ac_c: 1.000=>0.000 CH_Carbohydrate ; acaro_h: 0.050=>0.000 CH_Carotenoid ; alatrna_c: 0.667=>0.000 CH_Protein ; anxan_u: 0.050=>0.000 CH_Carotenoid ; arab_L_c: 0.400=>0.000 CH_Carbohydrate ; argtrna_c: 0.250=>0.000 CH_Protein ; asntrna_c: 0.500=>0.000 CH_Protein ; asptrna_c: 0.500=>0.000 CH_Protein ; asqdca18111Z160_c: 0.033=>0.000 CH_Lipid ; asqdca1819Z160_c: 0.033=>0.000 CH_Lipid ; asqdca1829Z1…
Cre10.g452100.t1.1	0.10384	0	PSIIblue:: 2.0 h2o_u + 4.0 photon438_u + 2.0 pq_u --> o2D_u + 2.0 pqh2_u => (0, 0); PSIIred:: 2.0 h2o_u + 4.0 photon673_u + 2.0 pq_u --> o2D_u + 2.0 pqh2_u => (0, 0);	ac_c: 1.000=>0.000 CH_Carbohydrate ; acaro_h: 0.050=>0.000 CH_Carotenoid ; alatrna_c: 0.667=>0.000 CH_Protein ; anxan_u: 0.050=>0.000 CH_Carotenoid ; arab_L_c: 0.400=>0.000 CH_Carbohydrate ; argtrna_c: 0.250=>0.000 CH_Protein ; asntrna_c: 0.500=>0.000 CH_Protein ; asptrna_c: 0.500=>0.000 CH_Protein ; asqdca18111Z160_c: 0.033=>0.000 CH_Lipid ; asqdca1819Z160_c: 0.033=>0.000 CH_Lipid ; asqdca1829Z1…
ChreCp021	0.10384	0	PSIIblue:: 2.0 h2o_u + 4.0 photon438_u + 2.0 pq_u --> o2D_u + 2.0 pqh2_u => (0, 0); PSIIred:: 2.0 h2o_u + 4.0 photon673_u + 2.0 pq_u --> o2D_u + 2.0 pqh2_u => (0, 0);	ac_c: 1.000=>0.000 CH_Carbohydrate ; acaro_h: 0.050=>0.000 CH_Carotenoid ; alatrna_c: 0.667=>0.000 CH_Protein ; anxan_u: 0.050=>0.000 CH_Carotenoid ; arab_L_c: 0.400=>0.000 CH_Carbohydrate ; argtrna_c: 0.250=>0.000 CH_Protein ; asntrna_c: 0.500=>0.000 CH_Protein ; asptrna_c: 0.500=>0.000 CH_Protein ; asqdca18111Z160_c: 0.033=>0.000 CH_Lipid ; asqdca1819Z160_c: 0.033=>0.000 CH_Lipid ; asqdca1829Z1…
Cre08.g362900.t1.1	0.10384	0	PSIIblue:: 2.0 h2o_u + 4.0 photon438_u + 2.0 pq_u --> o2D_u + 2.0 pqh2_u => (0, 0); PSIIred:: 2.0 h2o_u + 4.0 photon673_u + 2.0 pq_u --> o2D_u + 2.0 pqh2_u => (0, 0);	ac_c: 1.000=>0.000 CH_Carbohydrate ; acaro_h: 0.050=>0.000 CH_Carotenoid ; alatrna_c: 0.667=>0.000 CH_Protein ; anxan_u: 0.050=>0.000 CH_Carotenoid ; arab_L_c: 0.400=>0.000 CH_Carbohydrate ; argtrna_c: 0.250=>0.000 CH_Protein ; asntrna_c: 0.500=>0.000 CH_Protein ; asptrna_c: 0.500=>0.000 CH_Protein ; asqdca18111Z160_c: 0.033=>0.000 CH_Lipid ; asqdca1819Z160_c: 0.033=>0.000 CH_Lipid ; asqdca1829Z1…
Cre16.g673650.t1.1	0.10384	0	PSIIblue:: 2.0 h2o_u + 4.0 photon438_u + 2.0 pq_u --> o2D_u + 2.0 pqh2_u => (0, 0); PSIIred:: 2.0 h2o_u + 4.0 photon673_u + 2.0 pq_u --> o2D_u + 2.0 pqh2_u => (0, 0);	ac_c: 1.000=>0.000 CH_Carbohydrate ; acaro_h: 0.050=>0.000 CH_Carotenoid ; alatrna_c: 0.667=>0.000 CH_Protein ; anxan_u: 0.050=>0.000 CH_Carotenoid ; arab_L_c: 0.400=>0.000 CH_Carbohydrate ; argtrna_c: 0.250=>0.000 CH_Protein ; asntrna_c: 0.500=>0.000 CH_Protein ; asptrna_c: 0.500=>0.000 CH_Protein ; asqdca18111Z160_c: 0.033=>0.000 CH_Lipid ; asqdca1819Z160_c: 0.033=>0.000 CH_Lipid ; asqdca1829Z1…
ChreCp066	0.10384	0	PSIIblue:: 2.0 h2o_u + 4.0 photon438_u + 2.0 pq_u --> o2D_u + 2.0 pqh2_u => (0, 0); PSIIred:: 2.0 h2o_u + 4.0 photon673_u + 2.0 pq_u --> o2D_u + 2.0 pqh2_u => (0, 0);	ac_c: 1.000=>0.000 CH_Carbohydrate ; acaro_h: 0.050=>0.000 CH_Carotenoid ; alatrna_c: 0.667=>0.000 CH_Protein ; anxan_u: 0.050=>0.000 CH_Carotenoid ; arab_L_c: 0.400=>0.000 CH_Carbohydrate ; argtrna_c: 0.250=>0.000 CH_Protein ; asntrna_c: 0.500=>0.000 CH_Protein ; asptrna_c: 0.500=>0.000 CH_Protein ; asqdca18111Z160_c: 0.033=>0.000 CH_Lipid ; asqdca1819Z160_c: 0.033=>0.000 CH_Lipid ; asqdca1829Z1…
ChreCp031	0.10384	0	PSIIblue:: 2.0 h2o_u + 4.0 photon438_u + 2.0 pq_u --> o2D_u + 2.0 pqh2_u => (0, 0); PSIIred:: 2.0 h2o_u + 4.0 photon673_u + 2.0 pq_u --> o2D_u + 2.0 pqh2_u => (0, 0);	ac_c: 1.000=>0.000 CH_Carbohydrate ; acaro_h: 0.050=>0.000 CH_Carotenoid ; alatrna_c: 0.667=>0.000 CH_Protein ; anxan_u: 0.050=>0.000 CH_Carotenoid ; arab_L_c: 0.400=>0.000 CH_Carbohydrate ; argtrna_c: 0.250=>0.000 CH_Protein ; asntrna_c: 0.500=>0.000 CH_Protein ; asptrna_c: 0.500=>0.000 CH_Protein ; asqdca18111Z160_c: 0.033=>0.000 CH_Lipid ; asqdca1819Z160_c: 0.033=>0.000 CH_Lipid ; asqdca1829Z1…
Cre05.g243800.t1.2	0.10384	0	PSIIblue:: 2.0 h2o_u + 4.0 photon438_u + 2.0 pq_u --> o2D_u + 2.0 pqh2_u => (0, 0); PSIIred:: 2.0 h2o_u + 4.0 photon673_u + 2.0 pq_u --> o2D_u + 2.0 pqh2_u => (0, 0);	ac_c: 1.000=>0.000 CH_Carbohydrate ; acaro_h: 0.050=>0.000 CH_Carotenoid ; alatrna_c: 0.667=>0.000 CH_Protein ; anxan_u: 0.050=>0.000 CH_Carotenoid ; arab_L_c: 0.400=>0.000 CH_Carbohydrate ; argtrna_c: 0.250=>0.000 CH_Protein ; asntrna_c: 0.500=>0.000 CH_Protein ; asptrna_c: 0.500=>0.000 CH_Protein ; asqdca18111Z160_c: 0.033=>0.000 CH_Lipid ; asqdca1819Z160_c: 0.033=>0.000 CH_Lipid ; asqdca1829Z1…
Cre06.g273700.t1.2	0.10384	0	PSIIblue:: 2.0 h2o_u + 4.0 photon438_u + 2.0 pq_u --> o2D_u + 2.0 pqh2_u => (0, 0); PSIIred:: 2.0 h2o_u + 4.0 photon673_u + 2.0 pq_u --> o2D_u + 2.0 pqh2_u => (0, 0);	ac_c: 1.000=>0.000 CH_Carbohydrate ; acaro_h: 0.050=>0.000 CH_Carotenoid ; alatrna_c: 0.667=>0.000 CH_Protein ; anxan_u: 0.050=>0.000 CH_Carotenoid ; arab_L_c: 0.400=>0.000 CH_Carbohydrate ; argtrna_c: 0.250=>0.000 CH_Protein ; asntrna_c: 0.500=>0.000 CH_Protein ; asptrna_c: 0.500=>0.000 CH_Protein ; asqdca18111Z160_c: 0.033=>0.000 CH_Lipid ; asqdca1819Z160_c: 0.033=>0.000 CH_Lipid ; asqdca1829Z1…
Cre03.g185550.t1.2	0.10384	0	SBP:: h2o_h + s17bp_h --> pi_h + s7p_h => (0, 0);	ac_c: 1.000=>-0.000 CH_Carbohydrate ; acaro_h: 0.050=>-0.000 CH_Carotenoid ; alatrna_c: 0.667=>0.000 CH_Protein ; anxan_u: 0.050=>-0.000 CH_Carotenoid ; arab_L_c: 0.400=>0.000 CH_Carbohydrate ; argtrna_c: 0.250=>0.000 CH_Protein ; asntrna_c: 0.500=>0.000 CH_Protein ; asptrna_c: 0.500=>0.000 CH_Protein ; asqdca18111Z160_c: 0.033=>0.000 CH_Lipid ; asqdca1819Z160_c: 0.033=>0.000 CH_Lipid ; asqdca182…
Cre01.g029300.t1.2	0.13749	0	TPIh:: dhap_h --> g3p_h => (0, 0);	ac_c: 1.000=>-0.000 CH_Carbohydrate ; acaro_h: 0.050=>-0.000 CH_Carotenoid ; alatrna_c: 0.667=>-0.000 CH_Protein ; anxan_u: 0.050=>-0.000 CH_Carotenoid ; arab_L_c: 0.400=>-0.000 CH_Carbohydrate ; argtrna_c: 0.250=>-0.000 CH_Protein ; asntrna_c: 0.500=>-0.000 CH_Protein ; asptrna_c: 0.500=>-0.000 CH_Protein ; asqdca18111Z160_c: 0.033=>-0.000 CH_Lipid ; asqdca1819Z160_c: 0.033=>0.000 CH_Lipid ; asq…
Cre11.g467569.t1.1	0.15	0	ATPSh:: adp_h + 4.0 h_u + pi_h --> atp_h + h2o_h + 3.0 h_h => (0, 0); NA1ATPaseh:: atp_h + h2o_h + na1_h --> adp_h + h_h + na1_c + pi_h => (0, 0);	ac_c: 1.000=>0.000 CH_Carbohydrate ; acaro_h: 0.050=>-0.000 CH_Carotenoid ; alatrna_c: 0.667=>0.000 CH_Protein ; anxan_u: 0.050=>0.000 CH_Carotenoid ; arab_L_c: 0.400=>0.000 CH_Carbohydrate ; argtrna_c: 0.250=>0.000 CH_Protein ; asntrna_c: 0.500=>0.000 CH_Protein ; asptrna_c: 0.500=>0.000 CH_Protein ; asqdca18111Z160_c: 0.033=>0.000 CH_Lipid ; asqdca1819Z160_c: 0.033=>0.000 CH_Lipid ; asqdca1829Z…
ChreCp062	0.15	0	ATPSh:: adp_h + 4.0 h_u + pi_h --> atp_h + h2o_h + 3.0 h_h => (0, 0);	ac_c: 1.000=>0.000 CH_Carbohydrate ; acaro_h: 0.050=>-0.000 CH_Carotenoid ; alatrna_c: 0.667=>0.000 CH_Protein ; anxan_u: 0.050=>0.000 CH_Carotenoid ; arab_L_c: 0.400=>0.000 CH_Carbohydrate ; argtrna_c: 0.250=>0.000 CH_Protein ; asntrna_c: 0.500=>0.000 CH_Protein ; asptrna_c: 0.500=>0.000 CH_Protein ; asqdca18111Z160_c: 0.033=>0.000 CH_Lipid ; asqdca1819Z160_c: 0.033=>0.000 CH_Lipid ; asqdca1829Z…
ChreCp054	0.15	0	ATPSh:: adp_h + 4.0 h_u + pi_h --> atp_h + h2o_h + 3.0 h_h => (0, 0);	ac_c: 1.000=>0.000 CH_Carbohydrate ; acaro_h: 0.050=>-0.000 CH_Carotenoid ; alatrna_c: 0.667=>0.000 CH_Protein ; anxan_u: 0.050=>0.000 CH_Carotenoid ; arab_L_c: 0.400=>0.000 CH_Carbohydrate ; argtrna_c: 0.250=>0.000 CH_Protein ; asntrna_c: 0.500=>0.000 CH_Protein ; asptrna_c: 0.500=>0.000 CH_Protein ; asqdca18111Z160_c: 0.033=>0.000 CH_Lipid ; asqdca1819Z160_c: 0.033=>0.000 CH_Lipid ; asqdca1829Z…
ChreCp023	0.15	0	ATPSh:: adp_h + 4.0 h_u + pi_h --> atp_h + h2o_h + 3.0 h_h => (0, 0);	ac_c: 1.000=>0.000 CH_Carbohydrate ; acaro_h: 0.050=>-0.000 CH_Carotenoid ; alatrna_c: 0.667=>0.000 CH_Protein ; anxan_u: 0.050=>0.000 CH_Carotenoid ; arab_L_c: 0.400=>0.000 CH_Carbohydrate ; argtrna_c: 0.250=>0.000 CH_Protein ; asntrna_c: 0.500=>0.000 CH_Protein ; asptrna_c: 0.500=>0.000 CH_Protein ; asqdca18111Z160_c: 0.033=>0.000 CH_Lipid ; asqdca1819Z160_c: 0.033=>0.000 CH_Lipid ; asqdca1829Z…
Cre11.g481450.t1.2	0.15	0	ATPSh:: adp_h + 4.0 h_u + pi_h --> atp_h + h2o_h + 3.0 h_h => (0, 0);	ac_c: 1.000=>0.000 CH_Carbohydrate ; acaro_h: 0.050=>-0.000 CH_Carotenoid ; alatrna_c: 0.667=>0.000 CH_Protein ; anxan_u: 0.050=>0.000 CH_Carotenoid ; arab_L_c: 0.400=>0.000 CH_Carbohydrate ; argtrna_c: 0.250=>0.000 CH_Protein ; asntrna_c: 0.500=>0.000 CH_Protein ; asptrna_c: 0.500=>0.000 CH_Protein ; asqdca18111Z160_c: 0.033=>0.000 CH_Lipid ; asqdca1819Z160_c: 0.033=>0.000 CH_Lipid ; asqdca1829Z…
ChreCp050	0.15	0	ATPSh:: adp_h + 4.0 h_u + pi_h --> atp_h + h2o_h + 3.0 h_h => (0, 0);	ac_c: 1.000=>0.000 CH_Carbohydrate ; acaro_h: 0.050=>-0.000 CH_Carotenoid ; alatrna_c: 0.667=>0.000 CH_Protein ; anxan_u: 0.050=>0.000 CH_Carotenoid ; arab_L_c: 0.400=>0.000 CH_Carbohydrate ; argtrna_c: 0.250=>0.000 CH_Protein ; asntrna_c: 0.500=>0.000 CH_Protein ; asptrna_c: 0.500=>0.000 CH_Protein ; asqdca18111Z160_c: 0.033=>0.000 CH_Lipid ; asqdca1819Z160_c: 0.033=>0.000 CH_Lipid ; asqdca1829Z…
ChreCp058	0.15	0	ATPSh:: adp_h + 4.0 h_u + pi_h --> atp_h + h2o_h + 3.0 h_h => (0, 0);	ac_c: 1.000=>0.000 CH_Carbohydrate ; acaro_h: 0.050=>-0.000 CH_Carotenoid ; alatrna_c: 0.667=>0.000 CH_Protein ; anxan_u: 0.050=>0.000 CH_Carotenoid ; arab_L_c: 0.400=>0.000 CH_Carbohydrate ; argtrna_c: 0.250=>0.000 CH_Protein ; asntrna_c: 0.500=>0.000 CH_Protein ; asptrna_c: 0.500=>0.000 CH_Protein ; asqdca18111Z160_c: 0.033=>0.000 CH_Lipid ; asqdca1819Z160_c: 0.033=>0.000 CH_Lipid ; asqdca1829Z…
Cre06.g259900.t1.2	0.15	0	ATPSh:: adp_h + 4.0 h_u + pi_h --> atp_h + h2o_h + 3.0 h_h => (0, 0);	ac_c: 1.000=>0.000 CH_Carbohydrate ; acaro_h: 0.050=>-0.000 CH_Carotenoid ; alatrna_c: 0.667=>0.000 CH_Protein ; anxan_u: 0.050=>0.000 CH_Carotenoid ; arab_L_c: 0.400=>0.000 CH_Carbohydrate ; argtrna_c: 0.250=>0.000 CH_Protein ; asntrna_c: 0.500=>0.000 CH_Protein ; asptrna_c: 0.500=>0.000 CH_Protein ; asqdca18111Z160_c: 0.033=>0.000 CH_Lipid ; asqdca1819Z160_c: 0.033=>0.000 CH_Lipid ; asqdca1829Z…
ChreCp053	0.15	0	ATPSh:: adp_h + 4.0 h_u + pi_h --> atp_h + h2o_h + 3.0 h_h => (0, 0);	ac_c: 1.000=>0.000 CH_Carbohydrate ; acaro_h: 0.050=>-0.000 CH_Carotenoid ; alatrna_c: 0.667=>0.000 CH_Protein ; anxan_u: 0.050=>0.000 CH_Carotenoid ; arab_L_c: 0.400=>0.000 CH_Carbohydrate ; argtrna_c: 0.250=>0.000 CH_Protein ; asntrna_c: 0.500=>0.000 CH_Protein ; asptrna_c: 0.500=>0.000 CH_Protein ; asqdca18111Z160_c: 0.033=>0.000 CH_Lipid ; asqdca1819Z160_c: 0.033=>0.000 CH_Lipid ; asqdca1829Z…
Cre03.g188250.t1.2	0.81998	0	GLPThi:: atp_h + g1p_h --> adpglc_h + ppi_h => (0, 0);	starch300_h: 0.001=>0.000 CH_Starch ;
Cre06.g286250.t1.2	0.82918	0	AMETt2h:: ahcys_c + amet_h --> ahcys_h + amet_c => (0, 0); AMETt2m:: ahcys_c + amet_m --> ahcys_m + amet_c => (0, 0);	chla_u: 0.036=>0.000 CH_Chla ; chlb_u: 0.036=>0.000 CH_Chlb ; ppa_c: 0.667=>0.133 CH_Carbohydrate ; thmmp_c: 0.091=>0.059 CH_Protein ;
Cre08.g358580.t1.1	0.89535	0	CPS:: 2.0 atp_h + co2_h + h2o_h + nh4_h --> 2.0 adp_h + cbp_h + 3.0 h_h + pi_h => (0, 0); HCGAL:: 2.0 atp_c + gln_L_c + h2o_c + hco3_c --> 2.0 adp_c + cbp_c + glu_L_c + 2.0 h_c + pi_c => (0, 0); HCGALm:: 2.0 atp_m + gln_L_m + h2o_m + hco3_m --> 2.0 adp_m + cbp_m + glu_L_m + 2.0 h_m + pi_m => (0, 0);	argtrna_c: 0.250=>0.000 CH_Protein ; ctp_c: 0.222=>-0.000 CH_Nucleotide ; dctp_c: 0.222=>0.000 CH_Nucleotide ; dttp_c: 0.200=>0.000 CH_Nucleotide ; utp_c: 0.222=>0.000 CH_Nucleotide ;
Cre02.g145800.t1.2	0.919	0.05158	MDHm:: h_m + nadh_m + oaa_m --> mal_L_m + nad_m => (0, 0);
Cre06.g308500.t1.2	0.92152	0	HCGAL:: 2.0 atp_c + gln_L_c + h2o_c + hco3_c --> 2.0 adp_c + cbp_c + glu_L_c + 2.0 h_c + pi_c => (0, 0); HCGALm:: 2.0 atp_m + gln_L_m + h2o_m + hco3_m --> 2.0 adp_m + cbp_m + glu_L_m + 2.0 h_m + pi_m => (0, 0);	argtrna_c: 0.250=>-0.000 CH_Protein ; ctp_c: 0.222=>0.000 CH_Nucleotide ; dctp_c: 0.222=>-0.000 CH_Nucleotide ; dttp_c: 0.200=>0.000 CH_Nucleotide ; utp_c: 0.222=>0.000 CH_Nucleotide ;
Cre05.g234638.t1.1	0.928	0	PRDPARh:: gln_L_h + h2o_h + prpp_h --> glu_L_h + 2.0 h_h + ppi_h + pram_h => (0, 0); PRDPAR:: gln_L_c + h2o_c + prpp_c --> glu_L_c + ppi_c + pram_c => (0, 0);	atp_c: 0.200=>0.000 CH_Nucleotide ; btn_c: 0.056=>0.000 CH_Protein ; datp_c: 0.200=>0.000 CH_Nucleotide ; dgtp_c: 0.200=>-0.000 CH_Nucleotide ; fad_c: 0.074=>-0.000 CH_Redox ; gtp_c: 0.200=>0.000 CH_Nucleotide ; nad_c: 0.095=>0.000 CH_Redox ; nadh_c: 0.095=>0.000 CH_Redox ; nadp_c: 0.095=>0.000 CH_Redox ; nadph_c: 0.095=>0.000 CH_Redox ; thmmp_c: 0.091=>-0.000 CH_Protein ; adp_c: 0.200=>-0.000 ;
Cre06.g260200.t1.2	0.95062	0	SUCFUMtmr:: fum_m + succ_c --> fum_c + succ_m => (0, 0);	argtrna_c: 0.250=>0.000 CH_Protein ; atp_c: 0.200=>-0.000 CH_Nucleotide ; btn_c: 0.056=>-0.000 CH_Protein ; datp_c: 0.200=>-0.000 CH_Nucleotide ; dgtp_c: 0.200=>0.000 CH_Nucleotide ; fad_c: 0.074=>-0.000 CH_Redox ; gtp_c: 0.200=>-0.000 CH_Nucleotide ; h2o_c: 14.227=>12.679 ; histrna_c: 0.333=>0.000 CH_Protein ; nad_c: 0.095=>-0.000 CH_Redox ; nadh_c: 0.095=>0.000 CH_Redox ; nadp_c: 0.095=>0.000 C…
Cre08.g364800.t1.2	0.95723	0	PRFGS:: atp_c + fgam_c + gln_L_c + h2o_c --> adp_c + fpram_c + glu_L_c + h_c + pi_c => (0, 0); PRFGSh:: atp_h + fgam_h + gln_L_h + h2o_h --> adp_h + fpram_h + glu_L_h + h_h + pi_h => (0, 0);	atp_c: 0.200=>0.000 CH_Nucleotide ; btn_c: 0.056=>0.000 CH_Protein ; datp_c: 0.200=>0.000 CH_Nucleotide ; dgtp_c: 0.200=>-0.000 CH_Nucleotide ; fad_c: 0.074=>-0.000 CH_Redox ; gtp_c: 0.200=>-0.000 CH_Nucleotide ; nad_c: 0.095=>-0.000 CH_Redox ; nadh_c: 0.095=>-0.000 CH_Redox ; nadp_c: 0.095=>-0.000 CH_Redox ; nadph_c: 0.095=>-0.000 CH_Redox ; thmmp_c: 0.091=>-0.000 CH_Protein ; adp_c: 0.200=>0.00…
Cre12.g537581.t1.1	0.95724	0	FPAIF:: 10fthf_c + aicar_c --> fprica_c + thf_c => (0, 0); ICH:: fprica_c --> h2o_c + imp_c => (0, 0);	atp_c: 0.200=>0.000 CH_Nucleotide ; btn_c: 0.056=>0.000 CH_Protein ; datp_c: 0.200=>0.000 CH_Nucleotide ; dgtp_c: 0.200=>0.000 CH_Nucleotide ; fad_c: 0.074=>-0.000 CH_Redox ; gtp_c: 0.200=>0.000 CH_Nucleotide ; histrna_c: 0.333=>0.000 CH_Protein ; nad_c: 0.095=>-0.000 CH_Redox ; nadh_c: 0.095=>-0.000 CH_Redox ; nadp_c: 0.095=>-0.000 CH_Redox ; nadph_c: 0.095=>-0.000 CH_Redox ; thmmp_c: 0.091=>0.0…
Cre13.g566000.t1.2	0.96194	0	FTHFL:: atp_c + for_c + thf_c --> 10fthf_c + adp_c + pi_c => (0, 0);	atp_c: 0.200=>0.000 CH_Nucleotide ; btn_c: 0.056=>0.000 CH_Protein ; datp_c: 0.200=>0.000 CH_Nucleotide ; dgtp_c: 0.200=>0.000 CH_Nucleotide ; fad_c: 0.074=>-0.000 CH_Redox ; gtp_c: 0.200=>0.000 CH_Nucleotide ; histrna_c: 0.333=>-0.000 CH_Protein ; nad_c: 0.095=>-0.000 CH_Redox ; nadh_c: 0.095=>-0.000 CH_Redox ; nadp_c: 0.095=>-0.000 CH_Redox ; nadph_c: 0.095=>-0.000 CH_Redox ; ppa_c: 0.667=>0.50…
Cre17.g734100.t1.2	0.96484	0	ADSS:: asp_L_c + gtp_c + imp_c --> dcamp_c + gdp_c + 2.0 h_c + pi_c => (0, 0); ADSSh:: asp_L_h + gtp_h + imp_h --> dcamp_h + gdp_h + 3.0 h_h + pi_h => (0, 0);	atp_c: 0.200=>-0.000 CH_Nucleotide ; btn_c: 0.056=>-0.000 CH_Protein ; datp_c: 0.200=>0.000 CH_Nucleotide ; fad_c: 0.074=>-0.000 CH_Redox ; histrna_c: 0.333=>-0.000 CH_Protein ; nad_c: 0.095=>0.000 CH_Redox ; nadh_c: 0.095=>0.000 CH_Redox ; nadp_c: 0.095=>0.000 CH_Redox ; nadph_c: 0.095=>0.000 CH_Redox ; thmmp_c: 0.091=>0.000 CH_Protein ; adp_c: 0.200=>0.000 ;
Cre10.g433600.t1.2	0.96842	0	MTHFO:: h_m + mlthf_m + nadh_m --> 5mthf_m + nad_m => (0, 0); MTHFO_nadp:: h_m + mlthf_m + nadph_m --> 5mthf_m + nadp_m => (0, 0);	btn_c: 0.056=>0.000 CH_Protein ; chla_u: 0.036=>0.000 CH_Chla ; chlb_u: 0.036=>0.000 CH_Chlb ; dgts16018111Z_c: 0.045=>0.000 CH_Lipid ; dgts1601819Z_c: 0.045=>0.000 CH_Lipid ; dgts1601829Z12Z_c: 0.045=>0.000 CH_Lipid ; dgts1601835Z9Z12Z_c: 0.045=>0.000 CH_Lipid ; dgts1601845Z9Z12Z15Z_c: 0.045=>0.000 CH_Lipid ; dgts18111Z18111Z_c: 0.043=>-0.000 CH_Lipid ; dgts18111Z1819Z_c: 0.043=>0.000 CH_Lipid ;…
Cre06.g250902.t1.1	0.96842	0	METSm:: 5mthf_m + hcys_L_m --> met_L_m + thf_m => (0, 0);	btn_c: 0.056=>-0.000 CH_Protein ; chla_u: 0.036=>0.000 CH_Chla ; chlb_u: 0.036=>0.000 CH_Chlb ; dgts16018111Z_c: 0.045=>-0.000 CH_Lipid ; dgts1601819Z_c: 0.045=>-0.000 CH_Lipid ; dgts1601829Z12Z_c: 0.045=>-0.000 CH_Lipid ; dgts1601835Z9Z12Z_c: 0.045=>-0.000 CH_Lipid ; dgts1601845Z9Z12Z15Z_c: 0.045=>-0.000 CH_Lipid ; dgts18111Z18111Z_c: 0.043=>-0.000 CH_Lipid ; dgts18111Z1819Z_c: 0.043=>-0.000 CH_…
Cre07.g318750.t1.2	0.96866	0	PRFGCL:: atp_c + fpram_c --> adp_c + air_c + pi_c => (0, 0); PRFGCLh:: atp_h + fpram_h --> adp_h + air_h + h_h + pi_h => (0, 0);	atp_c: 0.200=>0.000 CH_Nucleotide ; btn_c: 0.056=>0.000 CH_Protein ; datp_c: 0.200=>-0.000 CH_Nucleotide ; dgtp_c: 0.200=>0.000 CH_Nucleotide ; fad_c: 0.074=>0.000 CH_Redox ; gtp_c: 0.200=>0.000 CH_Nucleotide ; nad_c: 0.095=>0.000 CH_Redox ; nadh_c: 0.095=>0.000 CH_Redox ; nadp_c: 0.095=>0.000 CH_Redox ; nadph_c: 0.095=>0.000 CH_Redox ; thmmp_c: 0.091=>-0.000 CH_Protein ; adp_c: 0.200=>-0.000 ;
Cre12.g550700.t1.2	0.99765	0	FPGFT:: 10fthf_c + gar_c --> fgam_c + h_c + thf_c => (0, 0);	atp_c: 0.200=>-0.000 CH_Nucleotide ; btn_c: 0.056=>-0.000 CH_Protein ; datp_c: 0.200=>-0.000 CH_Nucleotide ; dgtp_c: 0.200=>0.000 CH_Nucleotide ; fad_c: 0.074=>0.000 CH_Redox ; gtp_c: 0.200=>-0.000 CH_Nucleotide ; nad_c: 0.095=>0.000 CH_Redox ; nadh_c: 0.095=>0.000 CH_Redox ; nadp_c: 0.095=>0.000 CH_Redox ; nadph_c: 0.095=>0.000 CH_Redox ; thmmp_c: 0.091=>0.000 CH_Protein ; adp_c: 0.200=>0.000 ;
Cre13.g572200.t1.2	1.04256	0	GLNth:: gln_L_c + h_c --> gln_L_h + h_h => (0, 0); ILEth:: h_c + ile_L_c --> h_h + ile_L_h => (0, 0); LEUth:: h_c + leu_L_c --> h_h + leu_L_h => (0, 0); TRPth:: h_c + trp_L_c --> h_h + trp_L_h => (0, 0); TYRth:: h_c + tyr_L_c --> h_h + tyr_L_h => (0, 0); ASNtm:: asn_L_c + h_c --> asn_L_m + 2.0 h_m => (0, 0); ILEtm:: h_c + ile_L_c --> h_m + ile_L_m => (0, 0); LEUtm:: h_c + leu_L_c --> h_m + leu_L_…	trptrna_c: 0.182=>0.000 CH_Protein ; tyrtrna_c: 0.222=>0.000 CH_Protein ;
Cre11.g467770.t1.1	1.04698	0.05158	PGKh:: 13dpg_h + adp_h --> 3pg_h + atp_h => (0, 0);
Cre08.g368950.t1.2	1.07274	0	DHQS:: 2dda7p_h --> 3dhq_h + pi_h => (0, 0);	phetrna_c: 0.222=>0.000 CH_Protein ; trptrna_c: 0.182=>0.000 CH_Protein ; tyrtrna_c: 0.222=>0.000 CH_Protein ;
Cre04.g214150.t1.1	1.0803	0	TTS:: cys_L_m + gly_m + nad_m --> adpemtc_m + ala_L_m + 3.0 h2o_m + ncam_m => (0, 0); ADPEMTCH:: adpemtc_m + h2o_m --> amp_m + cmtep_m + 2.0 h_m => (0, 0);	thmmp_c: 0.091=>0.000 CH_Protein ;
Cre03.g204250.t1.2	1.0826	0	ADSH:: ahcys_c + h2o_c --> adn_c + hcys_L_c => (0, 0); ADSHm:: ahcys_m + h2o_m --> adn_m + hcys_L_m => (0, 0); SEAHCYSHYD:: h2o_c + seahcys_c --> adn_c + h_c + selhcys_c => (0, 0);	btn_c: 0.056=>0.000 CH_Protein ; chla_u: 0.036=>0.000 CH_Chla ; chlb_u: 0.036=>0.000 CH_Chlb ; dgts16018111Z_c: 0.045=>0.000 CH_Lipid ; dgts1601819Z_c: 0.045=>0.000 CH_Lipid ; dgts1601829Z12Z_c: 0.045=>0.000 CH_Lipid ; dgts1601835Z9Z12Z_c: 0.045=>0.000 CH_Lipid ; dgts1601845Z9Z12Z15Z_c: 0.045=>0.000 CH_Lipid ; dgts18111Z18111Z_c: 0.043=>0.000 CH_Lipid ; dgts18111Z1819Z_c: 0.043=>0.000 CH_Lipid ; …
Cre06.g250200.t1.2	1.0826	0	MAT:: atp_c + h2o_c + met_L_c --> amet_c + pi_c + ppi_c => (0, 0); MATm:: atp_m + h2o_m + met_L_m --> amet_m + h_m + pi_m + ppi_m => (0, 0);	btn_c: 0.056=>0.000 CH_Protein ; chla_u: 0.036=>-0.000 CH_Chla ; chlb_u: 0.036=>-0.000 CH_Chlb ; dgts16018111Z_c: 0.045=>0.000 CH_Lipid ; dgts1601819Z_c: 0.045=>0.000 CH_Lipid ; dgts1601829Z12Z_c: 0.045=>0.000 CH_Lipid ; dgts1601835Z9Z12Z_c: 0.045=>0.000 CH_Lipid ; dgts1601845Z9Z12Z15Z_c: 0.045=>0.000 CH_Lipid ; dgts18111Z18111Z_c: 0.043=>0.000 CH_Lipid ; dgts18111Z1819Z_c: 0.043=>0.000 CH_Lipid …
Cre03.g160500.t1.2	1.08493	0	LYSTL:: atp_c + lys_L_c + trnalys_c --> amp_c + h_c + lystrna_c + ppi_c => (0, 0);	lystrna_c: 0.333=>0.000 CH_Protein ;
Cre03.g193800.t1.1	1.09117	0	ASNTLm:: asn_L_m + atp_m + trnaasn_m --> amp_m + asntrna_m + h_m + ppi_m => (0, 0); ASNTL:: asn_L_c + atp_c + trnaasn_c --> amp_c + asntrna_c + h_c + ppi_c => (0, 0);	asntrna_c: 0.500=>0.000 CH_Protein ;
Cre17.g705850.t1.2	1.09152	0	GLU5K:: atp_c + glu_L_c --> adp_c + glu5p_c => (0, 0);	protrna_c: 0.400=>0.000 CH_Protein ;
Cre03.g144627.t1.1	1.09402	0	SHSL1h:: cys_L_h + suchms_h --> cyst_L_h + h_h + succ_h => (0, 0); SHSL2h:: h2s_h + suchms_h --> hcys_L_h + succ_h => (0, 0); SHSL4h:: h2o_h + suchms_h --> 2obut_h + h_h + nh4_h + succ_h => (0, 0); AHAL:: achms_h + trdrd_h + tsul_h --> ac_h + h_h + hcys_L_h + hso3_h + trdox_h => (0, 0); AHHST:: achms_h + h2s_h --> ac_h + hcys_L_h => (0, 0); AHSL:: achms_h + cys_L_h --> ac_h + cyst_L_h + h_h => (0…	btn_c: 0.056=>-0.000 CH_Protein ; mettrna_c: 0.400=>0.000 CH_Protein ;
Cre02.g082200.t1.1	1.09893	0	HSK:: atp_h + hom_L_h --> adp_h + h_h + phom_h => (0, 0);	btn_c: 0.056=>0.000 CH_Protein ; mettrna_c: 0.400=>0.000 CH_Protein ;
Cre17.g726750.t1.2	1.09974	0	DPHS:: e4p_h + h2o_h + pep_h --> 2dda7p_h + pi_h => (0, 0);	phetrna_c: 0.222=>0.000 CH_Protein ; trptrna_c: 0.182=>-0.000 CH_Protein ; tyrtrna_c: 0.222=>0.000 CH_Protein ;
Cre01.g050100.t1.2	1.10201	0	DAPDC:: 26dap_M_c + h_c --> co2_c + lys_L_c => (0, 0);	lystrna_c: 0.333=>0.000 CH_Protein ;
Cre10.g434750.t1.2	1.10617	0	DMORh:: alac_S_h + h_h + nadph_h --> 23dhmb_h + nadp_h => (0, 0); DMORm:: alac_S_m + h_m + nadph_m --> 23dhmb_m + nadp_m => (0, 0); KARI:: 2ahbut_h --> 3hmop_h => (0, 0); KARI_3hmoa:: alac_S_h --> 3hmoa_h => (0, 0); KARI_23dhmb:: 3hmoa_h + h_h + nadph_h --> 23dhmb_h + nadp_h => (0, 0); KARI_23dhmp:: 3hmop_h + h_h + nadph_h --> 23dhmp_h + nadp_h => (0, 0);	iletrna_c: 0.333=>0.000 CH_Protein ; leutrna_c: 0.333=>0.000 CH_Protein ; valtrna_c: 0.400=>-0.000 CH_Protein ;
Cre08.g380201.t1.1	1.10623	0	DQDH:: 3dhq_h --> 3dhsk_h + h2o_h => (0, 0); SKDH:: 3dhsk_h + h_h + nadph_h --> nadp_h + skm_h => (0, 0);	phetrna_c: 0.222=>0.000 CH_Protein ; trptrna_c: 0.182=>0.000 CH_Protein ; tyrtrna_c: 0.222=>0.000 CH_Protein ;
Cre16.g672385.t1.1	1.10749	0	AOOA:: akg_c + hisp_c --> glu_L_c + imacp_c => (0, 0); AOOAh:: akg_h + hisp_h --> glu_L_h + imacp_h => (0, 0);	histrna_c: 0.333=>0.000 CH_Protein ;
Cre17.g734200.t1.2	1.10755	0	DAPAT:: glu_L_c + h2o_c + h_c + thdp_c --> 26dap_LL_c + akg_c => (0, 0);	lystrna_c: 0.333=>0.000 CH_Protein ;
Cre16.g690319.t1.1	1.10888	0.05157	ADNtm:: adn_c --> adn_m => (0, 0);	btn_c: 0.056=>0.025 CH_Protein ; thmmp_c: 0.091=>0.050 CH_Protein ;
Cre01.g021251.t1.1	1.11017	0	ARGSL:: argsuc_c --> arg_L_c + fum_c => (0, 0);	argtrna_c: 0.250=>0.000 CH_Protein ;
Cre13.g576650.t1.2	1.11043	0	PRACH:: h2o_c + prbamp_c --> prfp_c => (0, 0); PRACHh:: h2o_h + prbamp_h --> prfp_h => (0, 0); PRADP:: h2o_c + prbatp_c --> h_c + ppi_c + prbamp_c => (0, 0); PRADPh:: h2o_h + prbatp_h --> 4.0 h_h + ppi_h + prbamp_h => (0, 0);	histrna_c: 0.333=>0.000 CH_Protein ;
Cre13.g602350.t1.2	1.11076	0	IGPS:: 2cpr5p_h + h_h --> 3ig3p_h + co2_h + h2o_h => (0, 0);	trptrna_c: 0.182=>0.000 CH_Protein ;
Cre07.g325400.t1.2	1.11148	0	IMDH:: 3c2hmp_c + nad_c --> 3c4mop_c + h_c + nadh_c => (0, 0);	leutrna_c: 0.333=>0.000 CH_Protein ;
Cre06.g279150.t1.2	1.11215	0	ASPTL:: asp_L_c + atp_c + trnaasp_c --> amp_c + asptrna_c + h_c + ppi_c => (0, 0);	asptrna_c: 0.500=>0.000 CH_Protein ;
Cre09.g386758.t1.1	1.11231	0	APLh:: 2ahethmpp_h + pyr_h --> alac_S_h + thmpp_h => (0, 0); APLm:: 2ahethmpp_m + pyr_m --> alac_S_m + thmpp_m => (0, 0); PPATDh:: h_h + 2.0 pyr_h --> alac_S_h + co2_h => (0, 0); PPATDm:: h_m + 2.0 pyr_m --> alac_S_m + co2_m => (0, 0); ACAS_2ahbut:: 2ahethmpp_h + 2obut_h --> 2ahbut_h + thmpp_h => (0, 0);	iletrna_c: 0.333=>-0.000 CH_Protein ; leutrna_c: 0.333=>-0.000 CH_Protein ; valtrna_c: 0.400=>0.000 CH_Protein ;
Cre01.g055453.t1.1	1.11231	0	APLh:: 2ahethmpp_h + pyr_h --> alac_S_h + thmpp_h => (0, 0); APLm:: 2ahethmpp_m + pyr_m --> alac_S_m + thmpp_m => (0, 0); PPATDh:: h_h + 2.0 pyr_h --> alac_S_h + co2_h => (0, 0); PPATDm:: h_m + 2.0 pyr_m --> alac_S_m + co2_m => (0, 0); ACAS_2ahbut:: 2ahethmpp_h + 2obut_h --> 2ahbut_h + thmpp_h => (0, 0);	iletrna_c: 0.333=>0.000 CH_Protein ; leutrna_c: 0.333=>-0.000 CH_Protein ; valtrna_c: 0.400=>0.000 CH_Protein ;
Cre09.g416050.t1.2	1.11311	0	ARGSS:: asp_L_c + atp_c + citr_L_c --> amp_c + argsuc_c + 2.0 h_c + ppi_c => (0, 0);	argtrna_c: 0.250=>0.000 CH_Protein ;
Cre03.g154550.t1.1	1.11394	0	P5CR:: 1pyr5c_c + 2.0 h_c + nadph_c --> nadp_c + pro_L_c => (0, 0); P5CRm:: 1pyr5c_m + 2.0 h_m + nadph_m --> nadp_m + pro_L_m => (0, 0); THPOR:: 2.0 h_c + nadph_c + p3h5c_c --> 4hpro_LT_c + nadp_c => (0, 0);	protrna_c: 0.400=>0.000 CH_Protein ;
Cre08.g365600.t1.2	1.11406	0	AMPMPPT:: ampmp_c + atp_c --> adp_c + ampmpp_c => (0, 0); AMPMPPMT:: ampmpp_c + cmtep_c + 2.0 h_c --> co2_c + ppi_c + thmmp_c => (0, 0);	thmmp_c: 0.091=>0.000 CH_Protein ;
Cre03.g146527.t1.1	1.11712	0	G5DH:: glu5p_c + h_c + nadph_c --> glu5sa_c + nadp_c + pi_c => (0, 0); G5DHm:: glu5p_m + h_m + nadph_m --> glu5sa_m + nadp_m + pi_m => (0, 0); G5DHx:: glu5p_x + h_x + nadph_x --> glu5sa_x + nadp_x + pi_x => (0, 0);	protrna_c: 0.400=>0.000 CH_Protein ;
Cre09.g389689.t1.1	1.1196	0	ASADH:: 4pasp_h + h_h + nadph_h --> aspsa_h + nadp_h + pi_h => (0, 0);	btn_c: 0.056=>-0.000 CH_Protein ; lystrna_c: 0.333=>0.000 CH_Protein ; mettrna_c: 0.400=>0.000 CH_Protein ;
Cre05.g240850.t1.2	1.12125	0	AMPMPFL:: air_c + amet_c --> ampmp_c + co_c + dad_5_c + for_c + h_c + met_L_c => (0, 0);	thmmp_c: 0.091=>0.000 CH_Protein ;
Cre12.g489700.t1.2	1.12306	0	OCT:: cbp_c + orn_c --> citr_L_c + pi_c => (0, 0); OCTh:: cbp_h + orn_h --> citr_L_h + pi_h => (0, 0); OCTm:: cbp_m + orn_m --> citr_L_m + pi_m => (0, 0);	argtrna_c: 0.250=>-0.000 CH_Protein ;
Cre14.g620300.t1.2	1.12343	0	ADCS:: chor_c + gln_L_c --> 4adcho_c + glu_L_c => (0, 0); ATNS:: chor_h + gln_L_h --> anth_h + glu_L_h + h_h + pyr_h => (0, 0); ATNS_nh4:: chor_h + nh4_h --> anth_h + h2o_h + h_h + pyr_h => (0, 0);	trptrna_c: 0.182=>0.000 CH_Protein ;
Cre06.g278163.t1.1	1.12373	0	AOTA:: acg5sa_c + glu_L_c --> acorn_c + akg_c => (0, 0); AOTAm:: acg5sa_m + glu_L_m --> acorn_m + akg_m => (0, 0);	argtrna_c: 0.250=>0.000 CH_Protein ;
Cre12.g519000.t1.1	1.1244	0	PRAI:: pran_h --> 2cpr5p_h => (0, 0);	trptrna_c: 0.182=>0.000 CH_Protein ;
Cre11.g481500.t1.2	1.12973	0	IMGPS:: gln_L_c + prlp_c --> aicar_c + eig3p_c + glu_L_c + h_c => (0, 0); IMGPSh:: gln_L_h + prlp_h --> aicar_h + eig3p_h + glu_L_h + h_h => (0, 0);	histrna_c: 0.333=>-0.000 CH_Protein ;
Cre03.g146187.t1.1	1.13122	0	AGGPR:: acg5p_c + h_c + nadph_c --> acg5sa_c + nadp_c + pi_c => (0, 0);	argtrna_c: 0.250=>0.000 CH_Protein ;
Cre02.g107300.t1.2	1.13239	0	DHDPS:: aspsa_c + pyr_c --> 23dhdp_c + 2.0 h2o_c + h_c => (0, 0);	lystrna_c: 0.333=>0.000 CH_Protein ;
Cre02.g142352.t1.1	1.13589	0	HISTL:: atp_c + his_L_c + trnahis_c --> amp_c + h_c + histrna_c + ppi_c => (0, 0);	histrna_c: 0.333=>0.000 CH_Protein ;
Cre03.g155200.t1.1	1.13679	0	CHRM:: chor_h --> pphn_h => (0, 0);	phetrna_c: 0.222=>0.000 CH_Protein ; tyrtrna_c: 0.222=>0.000 CH_Protein ;
Cre05.g237400.t1.2	1.13891	0	DAPEP:: 26dap_LL_c --> 26dap_M_c => (0, 0);	lystrna_c: 0.333=>0.000 CH_Protein ;
Cre02.g077350.t1.2	1.13935	0	HDH:: h2o_c + histd_c + 2.0 nad_c --> 4.0 h_c + his_L_c + 2.0 nadh_c => (0, 0); HDHh:: h2o_h + histd_h + 2.0 nad_h --> 3.0 h_h + his_L_h + 2.0 nadh_h => (0, 0);	histrna_c: 0.333=>0.000 CH_Protein ;
Cre02.g103850.t1.2	1.13993	0	IGPD:: eig3p_c --> h2o_c + imacp_c => (0, 0); IGPDh:: eig3p_h --> h2o_h + imacp_h => (0, 0);	histrna_c: 0.333=>0.000 CH_Protein ;
Cre02.g143200.t1.1	1.14075	0	ALATL:: ala_L_c + atp_c + trnaala_c --> alatrna_c + amp_c + h_c + ppi_c => (0, 0);	alatrna_c: 0.667=>0.000 CH_Protein ;
Cre10.g429150.t1.2	1.14144	0	ANTPPT:: anth_h + prpp_h --> h_h + ppi_h + pran_h => (0, 0);	trptrna_c: 0.182=>0.000 CH_Protein ;
Cre03.g181300.t1.2	1.14209	0	PSCIT:: pep_h + skm5p_h --> 3psme_h + pi_h => (0, 0);	phetrna_c: 0.222=>0.000 CH_Protein ; trptrna_c: 0.182=>0.000 CH_Protein ; tyrtrna_c: 0.222=>0.000 CH_Protein ;
Cre03.g206600.t1.2	1.1429	0	DMHL:: 23dhmb_m --> 3mob_m + h2o_m => (0, 0); DHAD:: 23dhmp_c --> 3mop_c + h2o_c => (0, 0); DHAD_3mob:: 23dhmb_c --> 3mob_c + h2o_c => (0, 0); DHAD_3mob_h:: 23dhmb_h --> 3mob_h + h2o_h => (0, 0); DHADh:: 23dhmp_h --> 3mop_h + h2o_h => (0, 0);	iletrna_c: 0.333=>0.000 CH_Protein ; leutrna_c: 0.333=>0.000 CH_Protein ; valtrna_c: 0.400=>-0.000 CH_Protein ;
Cre12.g528700.t1.2	1.14357	0	G3PL:: 3ig3p_h --> g3p_h + indole_h => (0, 0); SERH:: 3ig3p_h + ser_L_h --> g3p_h + h2o_h + trp_L_h => (0, 0); TRPS2h:: indole_h + ser_L_h --> h2o_h + trp_L_h => (0, 0);	trptrna_c: 0.182=>0.000 CH_Protein ;
Cre03.g161400.t1.2	1.14357	0	G3PL:: 3ig3p_h --> g3p_h + indole_h => (0, 0); SERH:: 3ig3p_h + ser_L_h --> g3p_h + h2o_h + trp_L_h => (0, 0); TRPS2h:: indole_h + ser_L_h --> h2o_h + trp_L_h => (0, 0);	trptrna_c: 0.182=>0.000 CH_Protein ;
Cre10.g458050.t1.2	1.14758	0	BCTA:: 3mop_c + glu_L_c --> akg_c + ile_L_c => (0, 0); BCTA_glu:: akg_c + leu_L_c --> 4mop_c + glu_L_c => (0, 0); BCTA_val:: akg_c + val_L_c --> 3mob_c + glu_L_c => (0, 0);	leutrna_c: 0.333=>0.000 CH_Protein ;
Cre03.g143887.t1.1	1.15297	0	ARGT:: arg_L_c + atp_c + trnaarg_c --> amp_c + argtrna_c + h_c + ppi_c => (0, 0);	argtrna_c: 0.250=>0.000 CH_Protein ;
Cre06.g261800.t1.2	1.16306	0	PPDH:: h_c + pphn_c --> co2_c + h2o_c + phpyr_c => (0, 0); AROHL:: aro_L_c + 2.0 h_c --> co2_c + h2o_c + phe_L_c => (0, 0); AROHLh:: aro_L_h + 2.0 h_h --> co2_h + h2o_h + phe_L_h => (0, 0);	phetrna_c: 0.222=>0.000 CH_Protein ;
Cre03.g145747.t1.1	1.16462	0	CHRS:: 3psme_h --> chor_h + pi_h => (0, 0);	phetrna_c: 0.222=>-0.000 CH_Protein ; trptrna_c: 0.182=>0.000 CH_Protein ; tyrtrna_c: 0.222=>0.000 CH_Protein ;
Cre01.g004500.t1.2	1.1728	0	IMDHT:: 3c3hmp_c --> 2ippm_c + h2o_c => (0, 0); IMDHT_3c2hmp:: 2ippm_c + h2o_c --> 3c2hmp_c => (0, 0);	leutrna_c: 0.333=>-0.000 CH_Protein ;
Cre06.g252650.t1.2	1.1728	0	IMDHT:: 3c3hmp_c --> 2ippm_c + h2o_c => (0, 0); IMDHT_3c2hmp:: 2ippm_c + h2o_c --> 3c2hmp_c => (0, 0);	leutrna_c: 0.333=>0.000 CH_Protein ;
Cre01.g050950.t1.2	1.28425	0	GGDR:: ggdp_h + 3.0 h_h + 3.0 nadph_h --> 3.0 nadp_h + pdp_h => (0, 0); GGCHLDAR:: ggchlda_u + 3.0 h_u + 3.0 nadph_u --> chla_u + 3.0 nadp_u => (0, 0); GGCHLDBR:: ggchldb_u + 3.0 h_u + 3.0 nadph_u --> chlb_u + 3.0 nadp_u => (0, 0);	chla_u: 0.036=>0.000 CH_Chla ; chlb_u: 0.036=>0.000 CH_Chlb ;
Cre03.g158000.t1.2	1.29264	0	G1SAT:: glu1sa_h --> 5aop_h + h_h => (0, 0);	chla_u: 0.036=>0.000 CH_Chla ; chlb_u: 0.036=>0.000 CH_Chlb ;
Cre09.g406050.t1.2	1.29712	0	UTAL:: atp_c + nh4_c + utp_c --> adp_c + ctp_c + 2.0 h_c + pi_c => (0, 0); UTGAL:: atp_c + gln_L_c + h2o_c + utp_c --> adp_c + ctp_c + glu_L_c + 2.0 h_c + pi_c => (0, 0);	ctp_c: 0.222=>0.000 CH_Nucleotide ; dctp_c: 0.222=>0.000 CH_Nucleotide ;
Cre17.g715900.t1.2	1.3042	0	DHFOR:: fol_c + h_c + nadh_c --> dhf_c + nad_c => (0, 0); THFOR1:: fol_c + 2.0 h_c + 2.0 nadh_c --> 2.0 nad_c + thf_c => (0, 0); THFOR2:: fol_c + 2.0 h_c + 2.0 nadph_c --> 2.0 nadp_c + thf_c => (0, 0); MDUMT:: dump_c + mlthf_c --> dhf_c + dtmp_c => (0, 0); DHFR2i:: dhf_c + h_c + nadh_c --> nad_c + thf_c => (0, 0); DHFRi:: dhf_c + h_c + nadph_c --> nadp_c + thf_c => (0, 0); FOLR2:: fol_c + h_c + n…	dttp_c: 0.200=>0.000 CH_Nucleotide ;
Cre09.g396300.t1.2	1.30768	0	PPPGO:: 3.0 o2_h + pppg9_h --> 3.0 h2o2_h + ppp9_h => (0, 0);	chla_u: 0.036=>0.000 CH_Chla ; chlb_u: 0.036=>0.000 CH_Chlb ;
Cre13.g564650.t1.1	1.31124	0	MG2th:: mg2_c --> mg2_h => (0, 0); MG2t:: mg2_e --> mg2_c => (0, 0); MG2tu:: mg2_h --> mg2_u => (0, 0);	chla_u: 0.036=>0.000 CH_Chla ; chlb_u: 0.036=>0.000 CH_Chlb ;
Cre01.g007737.t1.1	1.31912	0	5FTHFt:: 5fthf_e + h_e --> 5fthf_c + h_c => (0, 0); METHFtx:: methf_c --> h_x + methf_x => (0, 0); 5FTHFtm:: 5fthf_c + h_c --> 5fthf_m + h_m => (0, 0); METHFtm:: h_c + methf_c --> h_m + methf_m => (0, 0); MLTHFtm:: h_c + mlthf_c --> h_m + mlthf_m => (0, 0); THFtm:: h_c + thf_c --> h_m + thf_m => (0, 0);	dttp_c: 0.200=>0.000 CH_Nucleotide ;
Cre01.g015350.t1.1	1.31959	0	DVPCHLD450OR:: dvpchlda_h + h_h + nadph_h + photon450_h --> dvchlda_h + nadp_h => (0, 0); DVPCHLD646OR:: dvpchlda_h + h_h + nadph_h + photon646_h --> dvchlda_h + nadp_h => (0, 0); PCHLD450OR:: h_h + nadph_h + pchlda_h + photon450_h --> chlda_h + nadp_h => (0, 0); PCHLD646OR:: h_h + nadph_h + pchlda_h + photon646_h --> chlda_h + nadp_h => (0, 0);	chla_u: 0.036=>-0.000 CH_Chla ; chlb_u: 0.036=>0.000 CH_Chlb ;
Cre12.g492950.t1.2	1.31978	0	DAOTO:: adp_c + trdrd_c --> dadp_c + h2o_c + trdox_c => (0, 0); DGOTO:: gdp_c + trdrd_c --> dgdp_c + h2o_c + trdox_c => (0, 0); DCDT:: cdp_c + trdrd_c --> dcdp_c + h2o_c + trdox_c => (0, 0); DUDT:: trdrd_c + udp_c --> dudp_c + h2o_c + trdox_c => (0, 0);	datp_c: 0.200=>0.000 CH_Nucleotide ; dctp_c: 0.222=>0.000 CH_Nucleotide ; dgtp_c: 0.200=>0.000 CH_Nucleotide ; dttp_c: 0.200=>0.000 CH_Nucleotide ;
Cre02.g079700.t1.2	1.32131	0	ASPCT:: asp_L_c + cbp_c --> cbasp_c + pi_c => (0, 0); ASPCTm:: asp_L_m + cbp_m --> cbasp_m + pi_m => (0, 0);	ctp_c: 0.222=>0.000 CH_Nucleotide ; dctp_c: 0.222=>0.000 CH_Nucleotide ; dttp_c: 0.200=>0.000 CH_Nucleotide ; utp_c: 0.222=>0.000 CH_Nucleotide ;
Cre01.g048950.t1.2	1.32203	0	5FLURAPRT:: 5flura_c + prpp_c --> 5flurimp_c + h_c + ppi_c => (0, 0); ORPRT:: orot5p_c + ppi_c --> orot_c + prpp_c => (0, 0); ORPDC:: h_c + orot5p_c --> co2_c + ump_c => (0, 0);	ctp_c: 0.222=>0.000 CH_Nucleotide ; dctp_c: 0.222=>0.000 CH_Nucleotide ; dttp_c: 0.200=>0.000 CH_Nucleotide ; utp_c: 0.222=>0.000 CH_Nucleotide ;
Cre12.g490350.t1.1	1.33489	0	HDS:: 2mecdp_h + protdt_h --> h2mb4p_h + h2o_h + h_h + protds_h => (0, 0);	acaro_h: 0.050=>-0.000 CH_Carotenoid ; anxan_u: 0.050=>-0.000 CH_Carotenoid ; caro_u: 0.050=>0.000 CH_Carotenoid ; chla_u: 0.036=>0.000 CH_Chla ; chlb_u: 0.036=>0.000 CH_Chlb ; loroxan_u: 0.050=>0.000 CH_Carotenoid ; lut_u: 0.050=>0.000 CH_Carotenoid ; neoxan_u: 0.050=>0.000 CH_Carotenoid ; rhodopsin_s: 0.100=>0.000 CH_Carotenoid ; vioxan_u: 0.050=>0.000 CH_Carotenoid ; zaxan_u: 0.050=>0.000 CH_C…
Cre05.g242000.t1.2	1.33745	0	MPML:: atp_h + h2o_h + mg2_h + ppp9_h --> adp_h + h_h + mppp9_h + pi_h => (0, 0);	chla_u: 0.036=>0.000 CH_Chla ; chlb_u: 0.036=>0.000 CH_Chlb ;
Cre06.g287750.t1.2	1.33985	0	DHRO:: dhor_S_c + o2_c --> h2o2_c + orot_c => (0, 0);	ctp_c: 0.222=>0.000 CH_Nucleotide ; dctp_c: 0.222=>-0.000 CH_Nucleotide ; dttp_c: 0.200=>-0.000 CH_Nucleotide ; utp_c: 0.222=>0.000 CH_Nucleotide ;
Cre01.g042800.t1.2	1.34069	0	DVCHLDR:: dvchlda_h + h_h + nadph_h --> chlda_h + nadp_h => (0, 0); DVPCHLDR:: dvpchlda_h + h_h + nadph_h --> nadp_h + pchlda_h => (0, 0);	chla_u: 0.036=>0.000 CH_Chla ; chlb_u: 0.036=>0.000 CH_Chlb ;
Cre09.g409100.t1.2	1.34403	0	UPP3S:: hmbil_h --> h2o_h + uppg3_h => (0, 0);	chla_u: 0.036=>0.000 CH_Chla ; chlb_u: 0.036=>0.000 CH_Chlb ;
Cre06.g294750.t1.2	1.34657	0	CHLASG:: chlda_u + ggdp_u --> ggchlda_u + h_u + ppi_u => (0, 0); CHLASP:: chlda_u + pdp_u --> chla_u + h_u + ppi_u => (0, 0); CHLBSG:: chldb_u + ggdp_u --> ggchldb_u + h_u + ppi_u => (0, 0); CHLBSP:: chldb_u + pdp_u --> chlb_u + h_u + ppi_u => (0, 0);	chla_u: 0.036=>-0.000 CH_Chla ; chlb_u: 0.036=>0.000 CH_Chlb ;
Cre11.g467550.t1.2	1.34873	0	DHR:: cbasp_m --> dhor_S_m + h2o_m + h_m => (0, 0);	ctp_c: 0.222=>0.000 CH_Nucleotide ; dctp_c: 0.222=>0.000 CH_Nucleotide ; dttp_c: 0.200=>-0.000 CH_Nucleotide ; utp_c: 0.222=>0.000 CH_Nucleotide ;
Cre06.g272150.t1.2	1.35093	0	GTHPDSOR:: gthox_h + protdt_h --> 2.0 gthrd_h + protds_h => (0, 0);	acaro_h: 0.050=>0.000 CH_Carotenoid ; anxan_u: 0.050=>0.000 CH_Carotenoid ; caro_u: 0.050=>0.000 CH_Carotenoid ; chla_u: 0.036=>0.000 CH_Chla ; chlb_u: 0.036=>0.000 CH_Chlb ; loroxan_u: 0.050=>-0.000 CH_Carotenoid ; lut_u: 0.050=>-0.000 CH_Carotenoid ; neoxan_u: 0.050=>-0.000 CH_Carotenoid ; rhodopsin_s: 0.100=>0.000 CH_Carotenoid ; vioxan_u: 0.050=>0.000 CH_Carotenoid ; zaxan_u: 0.050=>0.000 CH_…
Cre12.g546050.t1.2	1.3512	0	DXRI:: dxyl5p_h + h_h + nadph_h --> 2me4p_h + nadp_h => (0, 0);	acaro_h: 0.050=>0.000 CH_Carotenoid ; anxan_u: 0.050=>0.000 CH_Carotenoid ; caro_u: 0.050=>0.000 CH_Carotenoid ; chla_u: 0.036=>-0.000 CH_Chla ; chlb_u: 0.036=>-0.000 CH_Chlb ; loroxan_u: 0.050=>-0.000 CH_Carotenoid ; lut_u: 0.050=>-0.000 CH_Carotenoid ; neoxan_u: 0.050=>-0.000 CH_Carotenoid ; rhodopsin_s: 0.100=>0.000 CH_Carotenoid ; vioxan_u: 0.050=>-0.000 CH_Carotenoid ; zaxan_u: 0.050=>-0.000…
Cre03.g207700.t1.1	1.3538	0	FPPS:: grdp_c + ipdp_c --> frdp_c + ppi_c => (0, 0); FPPSh:: grdp_h + ipdp_h --> frdp_h + h_h + ppi_h => (0, 0);	acaro_h: 0.050=>0.000 CH_Carotenoid ; anxan_u: 0.050=>0.000 CH_Carotenoid ; caro_u: 0.050=>-0.000 CH_Carotenoid ; chla_u: 0.036=>-0.000 CH_Chla ; chlb_u: 0.036=>-0.000 CH_Chlb ; loroxan_u: 0.050=>0.000 CH_Carotenoid ; lut_u: 0.050=>0.000 CH_Carotenoid ; neoxan_u: 0.050=>-0.000 CH_Carotenoid ; rhodopsin_s: 0.100=>-0.000 CH_Carotenoid ; vioxan_u: 0.050=>0.000 CH_Carotenoid ; zaxan_u: 0.050=>0.000 C…
Cre16.g669550.t1.2	1.35694	0	CTINBL:: Lcystin_h + h2o_h --> nh4_h + pyr_h + thcys_h => (0, 0); CYSTBL:: h2s_h + h_h + nh4_h + pyr_h --> cys_L_h + h2o_h => (0, 0); CBL:: cyst_L_h + h2o_h --> hcys_L_h + nh4_h + pyr_h => (0, 0); SELCYSTL:: h2o_c + selcyst_c --> h_c + nh4_c + pyr_c + selhcys_c => (0, 0); SELCYSTLh:: h2o_h + selcyst_h --> h_h + nh4_h + pyr_h + selhcys_h => (0, 0);	btn_c: 0.056=>0.000 CH_Protein ; mettrna_c: 0.400=>-0.000 CH_Protein ;
Cre16.g679669.t1.1	1.35939	0	CMS:: 2me4p_h + ctp_h --> 4c2me_h + ppi_h => (0, 0);	acaro_h: 0.050=>0.000 CH_Carotenoid ; anxan_u: 0.050=>-0.000 CH_Carotenoid ; caro_u: 0.050=>-0.000 CH_Carotenoid ; chla_u: 0.036=>0.000 CH_Chla ; chlb_u: 0.036=>0.000 CH_Chlb ; loroxan_u: 0.050=>0.000 CH_Carotenoid ; lut_u: 0.050=>0.000 CH_Carotenoid ; neoxan_u: 0.050=>0.000 CH_Carotenoid ; rhodopsin_s: 0.100=>-0.000 CH_Carotenoid ; vioxan_u: 0.050=>0.000 CH_Carotenoid ; zaxan_u: 0.050=>0.000 CH_…
Cre12.g503550.t1.2	1.36887	0	MCS:: pcdme_h --> 2mecdp_h + cmp_h => (0, 0);	acaro_h: 0.050=>0.000 CH_Carotenoid ; anxan_u: 0.050=>-0.000 CH_Carotenoid ; caro_u: 0.050=>0.000 CH_Carotenoid ; chla_u: 0.036=>0.000 CH_Chla ; chlb_u: 0.036=>0.000 CH_Chlb ; loroxan_u: 0.050=>-0.000 CH_Carotenoid ; lut_u: 0.050=>0.000 CH_Carotenoid ; neoxan_u: 0.050=>0.000 CH_Carotenoid ; rhodopsin_s: 0.100=>0.000 CH_Carotenoid ; vioxan_u: 0.050=>-0.000 CH_Carotenoid ; zaxan_u: 0.050=>-0.000 CH…
Cre02.g145050.t1.2	1.37369	0	CMK:: 4c2me_h + atp_h --> adp_h + h_h + pcdme_h => (0, 0);	acaro_h: 0.050=>-0.000 CH_Carotenoid ; anxan_u: 0.050=>0.000 CH_Carotenoid ; caro_u: 0.050=>0.000 CH_Carotenoid ; chla_u: 0.036=>0.000 CH_Chla ; chlb_u: 0.036=>-0.000 CH_Chlb ; loroxan_u: 0.050=>-0.000 CH_Carotenoid ; lut_u: 0.050=>-0.000 CH_Carotenoid ; neoxan_u: 0.050=>0.000 CH_Carotenoid ; rhodopsin_s: 0.100=>-0.000 CH_Carotenoid ; vioxan_u: 0.050=>0.000 CH_Carotenoid ; zaxan_u: 0.050=>0.000 C…
Cre08.g372950.t1.2	1.38857	0	IDS1:: h2mb4p_h + h_h + nadph_h --> h2o_h + ipdp_h + nadp_h => (0, 0); IDS2:: h2mb4p_h + h_h + nadph_h --> dmpp_h + h2o_h + nadp_h => (0, 0);	acaro_h: 0.050=>-0.000 CH_Carotenoid ; anxan_u: 0.050=>0.000 CH_Carotenoid ; caro_u: 0.050=>-0.000 CH_Carotenoid ; chla_u: 0.036=>0.000 CH_Chla ; chlb_u: 0.036=>0.000 CH_Chlb ; loroxan_u: 0.050=>0.000 CH_Carotenoid ; lut_u: 0.050=>0.000 CH_Carotenoid ; neoxan_u: 0.050=>0.000 CH_Carotenoid ; rhodopsin_s: 0.100=>0.000 CH_Carotenoid ; vioxan_u: 0.050=>0.000 CH_Carotenoid ; zaxan_u: 0.050=>0.000 CH_C…
Cre02.g091050.t1.2	1.3927	0	PPBNGS:: 2.0 5aop_h + h_h --> 2.0 h2o_h + ppbng_h => (0, 0);	chla_u: 0.036=>0.000 CH_Chla ; chlb_u: 0.036=>0.000 CH_Chlb ;
Cre07.g342150.t1.2	1.40518	0	GLUTRR:: glutrna_h + 2.0 h_h + nadph_h --> glu1sa_h + nadp_h + trnaglu_h => (0, 0);	chla_u: 0.036=>0.000 CH_Chla ; chlb_u: 0.036=>0.000 CH_Chlb ;
Cre12.g517150.t1.1	1.4097	0	GTHAMPOR:: amp_c + gthox_c + h_c + hso3_c --> aps_c + 2.0 gthrd_c => (0, 0); GTHAMPORh:: amp_h + gthox_h + h_h + hso3_h --> aps_h + 2.0 gthrd_h => (0, 0); GTHAMPORm:: amp_m + gthox_m + h_m + hso3_m --> aps_m + 2.0 gthrd_m => (0, 0);	asqdca18111Z160_c: 0.033=>0.000 CH_Lipid ; asqdca1819Z160_c: 0.033=>0.000 CH_Lipid ; asqdca1829Z12Z160_c: 0.033=>0.000 CH_Lipid ; asqdca1839Z12Z15Z160_c: 0.033=>0.000 CH_Lipid ; asqdpa18111Z160_c: 0.033=>-0.000 CH_Lipid ; asqdpa1819Z160_c: 0.033=>0.000 CH_Lipid ; asqdpa1829Z12Z160_c: 0.033=>-0.000 CH_Lipid ; asqdpa1839Z12Z15Z160_c: 0.033=>-0.000 CH_Lipid ; btn_c: 0.056=>-0.000 CH_Protein ; cystrn…
Cre07.g356350.t1.1	1.41218	0	DXS:: g3p_h + h_h + pyr_h --> co2_h + dxyl5p_h => (0, 0);	acaro_h: 0.050=>0.000 CH_Carotenoid ; anxan_u: 0.050=>0.000 CH_Carotenoid ; caro_u: 0.050=>-0.000 CH_Carotenoid ; chla_u: 0.036=>0.000 CH_Chla ; chlb_u: 0.036=>0.000 CH_Chlb ; loroxan_u: 0.050=>-0.000 CH_Carotenoid ; lut_u: 0.050=>-0.000 CH_Carotenoid ; neoxan_u: 0.050=>-0.000 CH_Carotenoid ; rhodopsin_s: 0.100=>0.000 CH_Carotenoid ; vioxan_u: 0.050=>0.000 CH_Carotenoid ; zaxan_u: 0.050=>0.000 CH…
Cre03.g194700.t1.1	1.6099	0.05079	SGHA:: h2o_h + sucr_h --> fru_B_h + glc_A_h => (0, 0); SGHB:: h2o_h + sucr_h --> fru_B_h + glc_B_h => (0, 0); STARCH300DEGRA:: 74.0 h2o_h + 225.0 pi_h + starch300_h --> 225.0 g1p_h + 75.0 glc_A_h => (0, 0); STARCH300DEGRB:: 74.0 h2o_h + 225.0 pi_h + starch300_h --> 225.0 g1p_h + 75.0 glc_B_h => (0, 0);
Cre06.g296400.t1.2	1.63367	0.05158	BCOR:: btcoa_c + nad_c --> b2coa_c + h_c + nadh_c => (0, 0); IVCDH:: fad_m + ivcoa_m --> 3mb2coa_m + fadh2_m => (0, 0); MCDH:: fad_m + ibcoa_m --> 2mp2coa_m + fadh2_m => (0, 0); MCDH_2mb2coa:: 2mbcoa_m + fad_m --> 2mb2coa_m + fadh2_m => (0, 0);
Cre10.g424500.t1.2	1.68573	0.05158	DRBK:: atp_c + drib_c --> 2dr5p_c + adp_c + h_c => (0, 0); RBK:: atp_c + rib_D_c --> adp_c + h_c + r5p_c => (0, 0);
ChrepMp04	1.69043	0.05158	CYOO6m:: 4.0 focytc_m + 8.0 h_m + o2_m --> 4.0 ficytc_m + 2.0 h2o_m + 4.0 h_i => (0, 0);
Cre03.g154350.t1.2	1.69043	0.05158	CYOO6m:: 4.0 focytc_m + 8.0 h_m + o2_m --> 4.0 ficytc_m + 2.0 h2o_m + 4.0 h_i => (0, 0);
Cre04.g221700.t1.2	1.69043	0.05158	CYOO6m:: 4.0 focytc_m + 8.0 h_m + o2_m --> 4.0 ficytc_m + 2.0 h2o_m + 4.0 h_i => (0, 0);
Cre13.g607050.t1.2	1.74021	0	MERCPPYRST:: hso3_m + mercppyr_m --> pyr_m + tsul_m => (0, 0);	btn_c: 0.056=>-0.000 CH_Protein ;
Cre06.g294950.t1.1	1.75735	0	EGMEACPR:: egmeACP_m + h_m + nadph_m --> gmeACP_m + nadp_m => (0, 0); EPMEACPR:: epmeACP_m + h_m + nadph_m --> nadp_m + pmeACP_m => (0, 0);	btn_c: 0.056=>0.000 CH_Protein ;
Cre14.g615050.t1.2	1.76222	0.05158	ECOAR:: h_c + nadph_c + od2coa_c --> nadp_c + stcoa_c => (0, 0); ACOAR2m:: h_m + hx2coa_m + nadph_m --> hxcoa_m + nadp_m => (0, 0); ACOAR3m:: h_m + nadph_m + oc2coa_m --> nadp_m + occoa_m => (0, 0); ACOAR4m:: dc2coa_m + h_m + nadph_m --> dcacoa_m + nadp_m => (0, 0); ACOAR5m:: dd2coa_m + h_m + nadph_m --> ddcacoa_m + nadp_m => (0, 0); ACOAR6m:: h_m + nadph_m + td2coa_m --> nadp_m + tdcoa_m => (0, …
Cre08.g359350.t1.2	1.76873	0	BTNC:: atp_h + btnCCP_h + hco3_h --> adp_h + cbtnCCP_h + h_h + pi_h => (0, 0); BTNCm:: atp_m + btnCCP_m + hco3_m --> adp_m + cbtnCCP_m + h_m + pi_m => (0, 0);	btn_c: 0.056=>0.000 CH_Protein ;
Cre12.g534350.t1.2	1.77466	0.05158	HBCO_nadp:: aacoa_c + h_c + nadph_c --> 3hbcoa_c + nadp_c => (0, 0); HBCO_nadp_m:: aacoa_m + h_m + nadph_m --> 3hbcoa_m + nadp_m => (0, 0);
Cre07.g353450.t1.2	1.77978	0	APAT:: atp_m + ppa_m --> ppad_m + ppi_m => (0, 0); PACPT:: coa_m + ppad_m --> amp_m + h_m + ppcoa_m => (0, 0); PPACOALm:: atp_m + coa_m + ppa_m --> amp_m + h_m + ppcoa_m + ppi_m => (0, 0);	ppa_c: 0.667=>0.000 CH_Carbohydrate ;
Cre10.g463150.t1.1	1.78871	0.05158	ECOAH2m:: 3hhcoa_m --> h2o_m + hx2coa_m => (0, 0); ECOAH3m:: 3hocoa_m --> h2o_m + oc2coa_m => (0, 0); ECOAH4m:: 3hdcoa_m --> dc2coa_m + h2o_m => (0, 0); ECOAH5m:: 3hddcoa_m --> dd2coa_m + h2o_m => (0, 0); ECOAH6m:: 3htdcoa_m --> h2o_m + td2coa_m => (0, 0); ECOAH7m:: 3hhdcoa_m --> h2o_m + hdd2coa_m => (0, 0); ECH_3hivcoa:: 3mb2coa_m + h2o_m --> 3hivcoa_m => (0, 0); ECH_3hibutcoa:: 2mp2coa_m + h2o_…
Cre06.g277200.t1.2	1.79534	0	AMAOTr:: 8aonn_m + amet_m + h_m --> amob_m + dann_m => (0, 0);	btn_c: 0.056=>0.000 CH_Protein ;
Cre17.g733650.t1.1	1.82503	0	AOXSr2:: ala_L_m + pimACP_m --> 8aonn_m + ACP_m + co2_m => (0, 0);	btn_c: 0.056=>0.000 CH_Protein ;
Cre08.g358538.t1.1	1.82868	0	LCYA:: dcaro_h --> acaro_h => (0, 0); LCYB:: gcaro_u --> caro_u => (0, 0); LCYG:: lyc_h --> gcaro_h => (0, 0);	acaro_h: 0.050=>0.000 CH_Carotenoid ; anxan_u: 0.050=>0.000 CH_Carotenoid ; caro_u: 0.050=>0.000 CH_Carotenoid ; loroxan_u: 0.050=>0.000 CH_Carotenoid ; lut_u: 0.050=>0.000 CH_Carotenoid ; neoxan_u: 0.050=>0.000 CH_Carotenoid ; rhodopsin_s: 0.100=>0.000 CH_Carotenoid ; vioxan_u: 0.050=>0.000 CH_Carotenoid ; zaxan_u: 0.050=>0.000 CH_Carotenoid ;
Cre07.g314150.t1.2	1.83618	0	NOR:: norsp_h + o2_h + pqh2_h --> 2.0 h2o_h + lyc_h + pq_h => (0, 0); ZDS:: o2_h + pqh2_h + zcaro_h --> 2.0 h2o_h + norsp_h + pq_h => (0, 0); DCZCAROR:: dczcar_h + 2.0 pq_h --> 2.0 pqh2_h + tclyc_h => (0, 0);	acaro_h: 0.050=>-0.000 CH_Carotenoid ; anxan_u: 0.050=>0.000 CH_Carotenoid ; caro_u: 0.050=>0.000 CH_Carotenoid ; loroxan_u: 0.050=>0.000 CH_Carotenoid ; lut_u: 0.050=>0.000 CH_Carotenoid ; neoxan_u: 0.050=>0.000 CH_Carotenoid ; rhodopsin_s: 0.100=>0.000 CH_Carotenoid ; vioxan_u: 0.050=>0.000 CH_Carotenoid ; zaxan_u: 0.050=>0.000 CH_Carotenoid ;
Cre12.g520350.t1.2	1.83771	0.05158	LGGSOR:: glu5sa_m + h2o_m + nad_m --> glu_L_m + 2.0 h_m + nadh_m => (0, 0); PCOR:: 1pyr5c_m + 2.0 h2o_m + nad_m --> glu_L_m + h_m + nadh_m => (0, 0); P3H5COR:: 2.0 h2o_c + nad_c + p3h5c_c --> e4hg_c + h_c + nadh_c => (0, 0);
Cre01.g043350.t1.2	1.84004	0	CHLDAO:: chlda_h + o2_h --> chldb_h + h2o_h => (0, 0);	chlb_u: 0.036=>0.000 CH_Chlb ;
Cre11.g467622.t1.1	1.84688	0.05158	PYDXOR:: h_c + nadph_c + pydx_c --> nadp_c + pydxn_c => (0, 0);
Cre04.g214500.t1.1	1.85746	0.05158	ICDH:: icit_c + nadp_c --> akg_c + co2_c + nadph_c => (0, 0);
Cre11.g468950.t1.2	1.8575	0.05158	CYOR_q8_m:: 2.0 ficytc_m + 2.0 h_m + q8h2_m --> 2.0 focytc_m + 4.0 h_i + q8_m => (0, 0);
Cre01.g051900.t1.2	1.8575	0.05158	CYOR_q8_m:: 2.0 ficytc_m + 2.0 h_m + q8h2_m --> 2.0 focytc_m + 4.0 h_i + q8_m => (0, 0);
Cre06.g262700.t1.1	1.8575	0.05158	CYOR_q8_m:: 2.0 ficytc_m + 2.0 h_m + q8h2_m --> 2.0 focytc_m + 4.0 h_i + q8_m => (0, 0);
ChrepMp01	1.8575	0.05158	CYOR_q8_m:: 2.0 ficytc_m + 2.0 h_m + q8h2_m --> 2.0 focytc_m + 4.0 h_i + q8_m => (0, 0);
Cre07.g354250.t1.2	1.86948	0.05158	PGK:: 3pg_c + atp_c --> 13dpg_c + adp_c => (0, 0);
Cre01.g044800.t1.2	1.87015	0.05158	PCFPTh:: 2obut_h + coa_h --> for_h + ppcoa_h => (0, 0); PCFPTm:: 2obut_m + coa_m --> for_m + ppcoa_m => (0, 0); PFLACTm:: coa_m + pyr_m --> accoa_m + for_m => (0, 0); PFLh:: coa_h + pyr_h --> accoa_h + for_h => (0, 0);
Cre08.g378200.t1.2	1.87055	0.05158
Cre02.g144800.t1.1	1.87285	0.05158	AAAT:: accoa_c + glu_L_c --> acglu_c + coa_c + h_c => (0, 0);
Cre16.g659200.t1.1	1.88076	0.05158	CADMO:: 25hvitd3_c + h_c + nadph_c + o2_c --> cat_c + h2o_c + nadp_c => (0, 0);
Cre03.g189400.t1.2	1.88148	0.05158
Cre12.g526800.t1.2	1.88324	0.05158	PGDH:: 6pgc_c + nadp_c --> co2_c + nadph_c + ru5p_D_c => (0, 0); PGDHh:: 6pgc_h + nadp_h --> co2_h + nadph_h + ru5p_D_h => (0, 0);	atp_c: 0.200=>0.160 CH_Nucleotide ; btn_c: 0.056=>0.049 CH_Protein ; ctp_c: 0.222=>0.174 CH_Nucleotide ; datp_c: 0.200=>0.160 CH_Nucleotide ; dctp_c: 0.222=>0.174 CH_Nucleotide ; dgtp_c: 0.200=>0.160 CH_Nucleotide ; dttp_c: 0.200=>0.160 CH_Nucleotide ; gtp_c: 0.200=>0.160 CH_Nucleotide ; histrna_c: 0.333=>0.235 CH_Protein ; nad_c: 0.095=>0.077 CH_Redox ; nadh_c: 0.095=>0.077 CH_Redox ; nadp_c: 0.…
Cre17.g725550.t1.2	1.88589	0.05158	G6PADH:: g6p_A_c + nadp_c --> 6pgl_c + h_c + nadph_c => (0, 0);	atp_c: 0.200=>0.160 CH_Nucleotide ; btn_c: 0.056=>0.049 CH_Protein ; ctp_c: 0.222=>0.174 CH_Nucleotide ; datp_c: 0.200=>0.160 CH_Nucleotide ; dctp_c: 0.222=>0.174 CH_Nucleotide ; dgtp_c: 0.200=>0.160 CH_Nucleotide ; dttp_c: 0.200=>0.160 CH_Nucleotide ; gtp_c: 0.200=>0.160 CH_Nucleotide ; histrna_c: 0.333=>0.235 CH_Protein ; nad_c: 0.095=>0.077 CH_Redox ; nadh_c: 0.095=>0.077 CH_Redox ; nadp_c: 0.…
Cre01.g055408.t1.1	1.88655	0.05158	PPACOALh:: atp_h + coa_h + ppa_h --> amp_h + h_h + ppcoa_h + ppi_h => (0, 0);
Cre14.g630400.t1.2	1.89019	0.05158	UDPGALOR:: h2o_c + 2.0 nad_c + udpgal_c --> 3.0 h_c + 2.0 nadh_c + udpgalur_c => (0, 0); GALOR:: gal_c + nad_c --> galtl_c + h_c + nadh_c => (0, 0);
Cre16.g687950.t1.2	1.89074	0.05158	ETF:: etfox_m + fadh2_m --> etfrd_m + fad_m => (0, 0);
Cre12.g554953.t1.1	1.89074	0.05158	ETF:: etfox_m + fadh2_m --> etfrd_m + fad_m => (0, 0);
Cre13.g579734.t1.1	1.89356	0.02981	MG1A:: asnglcnacglcnacman_man_manman_manman_manmanmanglcglcglc_c + h2o_c --> asnglcnacglcnacman_man_manman_manman_manmanmanglcglc_c + glc_A_c => (0, 0); MG1B:: asnglcnacglcnacman_man_manman_manman_manmanmanglcglcglc_c + h2o_c --> asnglcnacglcnacman_man_manman_manman_manmanmanglcglc_c + glc_B_c => (0, 0);	man_c: 0.165=>0.005 CH_Carbohydrate ;
Cre09.g401022.t1.2	1.89672	0	UA4E:: udpxyl_c --> udparab_c => (0, 0);	arab_L_c: 0.400=>0.000 CH_Carbohydrate ;
Cre03.g176800.t1.1	1.90077	0.05158	10FTHFGLULL:: 10fthf_c + atp_c + glu_L_c --> 10fthfglu_L_c + adp_c + pi_c => (0, 0); DHFS:: atp_c + dhpt_c + glu_L_c --> adp_c + dhf_c + h_c + pi_c => (0, 0); THFGLUS:: atp_c + glu_L_c + thf_c --> adp_c + pi_c + thfglu_c => (0, 0);
Cre08.g381702.t1.1	1.90086	0.05158	SSNOh:: h2o_h + nad_h + sucsal_h --> 2.0 h_h + nadh_h + succ_h => (0, 0); SSNOm:: h2o_m + nad_m + sucsal_m --> 2.0 h_m + nadh_m + succ_m => (0, 0);
Cre07.g348600.t1.1	1.90144	0.05158	SO4th:: so4_c --> so4_h => (0, 0);
Cre06.g278098.t1.1	1.90268	0.05158	MCTC:: 3mb2coa_m + atp_m + hco3_m --> 3mgcoa_m + adp_m + pi_m => (0, 0);
Cre03.g181200.t1.2	1.90268	0.05158	MCTC:: 3mb2coa_m + atp_m + hco3_m --> 3mgcoa_m + adp_m + pi_m => (0, 0);
Cre03.g208050.t1.2	1.90381	0	ECOAH8:: 3hodcoa_c --> h2o_c + od2coa_c => (0, 0); OGMEACPD:: hgmeACP_m --> egmeACP_m + h2o_m => (0, 0); OPMEACPD:: hpmeACP_m --> epmeACP_m + h2o_m => (0, 0);	btn_c: 0.056=>-0.000 CH_Protein ;
Cre06.g299800.t1.2	1.90501	0.05158	AACP1819ZS:: ACP_h + atp_h + ocdce9a_h --> amp_h + h_h + octe9ACP_h + ppi_h => (0, 0); AACPS1:: ACP_h + atp_h + ttdca_h --> amp_h + h_h + myrsACP_h + ppi_h => (0, 0); AACPS3:: ACP_h + atp_h + hdca_h --> amp_h + h_h + palmACP_h + ppi_h => (0, 0); AACPS4:: ACP_h + atp_h + hdcea_h --> amp_h + h_h + hdeACP_h + ppi_h => (0, 0); AACPS5:: ACP_h + atp_h + ocdcea_h --> amp_h + h_h + octeACP_h + ppi_h => (…
Cre06.g261150.t1.2	1.90505	0	BTS5:: amet_m + dtbt_m + s_m --> btn_m + dad_5_m + h_m + met_L_m => (0, 0);	btn_c: 0.056=>0.000 CH_Protein ;
Cre17.g728800.t1.2	1.90527	0.05158	ICDHm:: icit_m + nad_m --> akg_m + co2_m + nadh_m => (0, 0);
Cre12.g508550.t1.1	1.90756	0.05158	2DHPFALDL:: 2dhp_c --> 3mob_c + fald_c => (0, 0); MTMOHT:: 3mob_m + h2o_m + mlthf_m --> 2dhp_m + thf_m => (0, 0);
Cre03.g205900.t1.2	1.90817	0.05158	AMCL:: amet_c + h_c --> ametam_c + co2_c => (0, 0);
Cre03.g149100.t1.2	1.90907	0.05158	CSx:: accoa_x + h2o_x + oaa_x --> cit_x + coa_x + h_x => (0, 0);
Cre06.g285150.t1.2	1.90931	0.05158
Cre17.g709850.t1.2	1.90931	0.05158
Cre13.g583600.t1.2	1.9119	0	DGDGS1819Z160:: mgdg1819Z160_h + udpgal_h --> dgdg1819Z160_h + h_h + udp_h => (0, 0); DGDGS1819Z1619Z:: mgdg1819Z1619Z_h + udpgal_h --> dgdg1819Z1619Z_h + h_h + udp_h => (0, 0);	dgdg1819Z160_h: 0.041=>0.000 CH_Lipid ; dgdg1819Z1617Z_h: 0.041=>0.000 CH_Lipid ; dgdg1819Z1619Z_h: 0.041=>0.000 CH_Lipid ; dgdg1819Z1627Z10Z_h: 0.041=>-0.000 CH_Lipid ; dgdg1819Z1634Z7Z10Z_h: 0.041=>-0.000 CH_Lipid ; dgdg1819Z1637Z10Z13Z_h: 0.041=>-0.000 CH_Lipid ; dgdg1829Z12Z160_h: 0.041=>-0.000 CH_Lipid ; dgdg1829Z12Z1617Z_h: 0.041=>-0.000 CH_Lipid ; dgdg1829Z12Z1619Z_h: 0.041=>0.000 CH_Lipid…
Cre01.g032050.t1.2	1.9119	0	UDPGALth:: udpgal_c + ump_h --> udpgal_h + ump_c => (0, 0); UDPGth:: udp_h + udpg_c --> udp_c + udpg_h => (0, 0);	asqdca18111Z160_c: 0.033=>-0.000 CH_Lipid ; asqdca1819Z160_c: 0.033=>0.000 CH_Lipid ; asqdca1829Z12Z160_c: 0.033=>0.000 CH_Lipid ; asqdca1839Z12Z15Z160_c: 0.033=>0.000 CH_Lipid ; asqdpa18111Z160_c: 0.033=>-0.000 CH_Lipid ; asqdpa1819Z160_c: 0.033=>-0.000 CH_Lipid ; asqdpa1829Z12Z160_c: 0.033=>-0.000 CH_Lipid ; asqdpa1839Z12Z15Z160_c: 0.033=>-0.000 CH_Lipid ; dgdg1819Z160_h: 0.041=>0.000 CH_Lipid …
Cre03.g171461.t1.1	1.91205	0.05158	CPPPGOR:: 2.0 amet_h + cpppg3_h --> 2.0 co2_h + 2.0 dad_5_h + 2.0 met_L_h + pppg9_h => (0, 0);
Cre06.g273500.t1.2	1.91223	0.05158
Cre06.g273500.t2.1	1.91223	0.05158
Cre01.g038550.t1.1	1.91265	0	SQDGS160:: 12dgr160_h + udpsq_h --> h_h + sqdg160_h + udp_h => (0, 0); SQDGS18111Z160:: 12dgr18111Z160_h + udpsq_h --> h_h + sqdg18111Z160_h + udp_h => (0, 0); SQDGS1819Z160:: 12dgr1819Z160_h + udpsq_h --> h_h + sqdg1819Z160_h + udp_h => (0, 0);	asqdca18111Z160_c: 0.033=>0.000 CH_Lipid ; asqdca1819Z160_c: 0.033=>0.000 CH_Lipid ; asqdca1829Z12Z160_c: 0.033=>0.000 CH_Lipid ; asqdca1839Z12Z15Z160_c: 0.033=>0.000 CH_Lipid ; asqdpa18111Z160_c: 0.033=>0.000 CH_Lipid ; asqdpa1819Z160_c: 0.033=>0.000 CH_Lipid ; asqdpa1829Z12Z160_c: 0.033=>0.000 CH_Lipid ; asqdpa1839Z12Z15Z160_c: 0.033=>0.000 CH_Lipid ; sqdg160_h: 0.049=>0.000 CH_Lipid ; sqdg1811…
Cre10.g419800.t1.2	1.91265	0	CDIPT18111Z160:: cdp12dgr18111Z160_c + inost_c --> cmp_c + 2.0 h_c + pail18111Z160_c => (0, 0); CDIPT1819Z160:: cdp12dgr1819Z160_c + inost_c --> cmp_c + 2.0 h_c + pail1819Z160_c => (0, 0);	pail18111Z160_c: 0.047=>0.000 CH_Lipid ; pail1819Z160_c: 0.047=>0.000 CH_Lipid ;
Cre16.g656400.t1.2	1.91265	0	UDPSQS:: hso3_h + udpg_h --> h2o_h + udpsq_h => (0, 0);	asqdca18111Z160_c: 0.033=>0.000 CH_Lipid ; asqdca1819Z160_c: 0.033=>0.000 CH_Lipid ; asqdca1829Z12Z160_c: 0.033=>0.000 CH_Lipid ; asqdca1839Z12Z15Z160_c: 0.033=>0.000 CH_Lipid ; asqdpa18111Z160_c: 0.033=>0.000 CH_Lipid ; asqdpa1819Z160_c: 0.033=>0.000 CH_Lipid ; asqdpa1829Z12Z160_c: 0.033=>0.000 CH_Lipid ; asqdpa1839Z12Z15Z160_c: 0.033=>0.000 CH_Lipid ; sqdg160_h: 0.049=>-0.000 CH_Lipid ; sqdg181…
Cre12.g538450.t1.2	1.91265	0	ETHAPT1801819Z:: 12dgr1801819Z_c + cdpea_c --> cmp_c + h_c + pe1801819Z_c => (0, 0); ETHAPT18111Z1819Z:: 12dgr18111Z1819Z_c + cdpea_c --> cmp_c + h_c + pe18111Z1819Z_c => (0, 0); ETHAPT1819Z1819Z:: 12dgr1819Z1819Z_c + cdpea_c --> cmp_c + h_c + pe1819Z1819Z_c => (0, 0);	pe1801835Z9Z12Z_c: 0.049=>0.000 CH_Lipid ; pe1801845Z9Z12Z15Z_c: 0.049=>0.000 CH_Lipid ; pe18111Z1835Z9Z12Z_c: 0.049=>0.000 CH_Lipid ; pe18111Z1845Z9Z12Z15Z_c: 0.049=>0.000 CH_Lipid ; pe1819Z1835Z9Z12Z_c: 0.049=>-0.000 CH_Lipid ; pe1819Z1845Z9Z12Z15Z_c: 0.049=>-0.000 CH_Lipid ; pe1829Z12Z1835Z9Z12Z_c: 0.049=>-0.000 CH_Lipid ;
Cre12.g539000.t1.2	1.91265	0	PETHCT:: ctp_c + ethamp_c + h_c --> cdpea_c + ppi_c => (0, 0);	pe1801835Z9Z12Z_c: 0.049=>0.000 CH_Lipid ; pe1801845Z9Z12Z15Z_c: 0.049=>0.000 CH_Lipid ; pe18111Z1835Z9Z12Z_c: 0.049=>0.000 CH_Lipid ; pe18111Z1845Z9Z12Z15Z_c: 0.049=>0.000 CH_Lipid ; pe1819Z1835Z9Z12Z_c: 0.049=>0.000 CH_Lipid ; pe1819Z1845Z9Z12Z15Z_c: 0.049=>-0.000 CH_Lipid ; pe1829Z12Z1835Z9Z12Z_c: 0.049=>-0.000 CH_Lipid ;
Cre01.g038600.t1.2	1.91265	0	DGDGW3DS1819Z1637Z10Z13Z:: dgdg1819Z1627Z10Z_h + fdxox_h + 4.0 nadph_h + o2_h --> dgdg1819Z1637Z10Z13Z_h + fdxrd_h + 2.0 h2o_h + 4.0 nadp_h => (0, 0); DGDGW3DS1829Z12Z1637Z10Z13Z:: dgdg1829Z12Z1627Z10Z_h + fdxox_h + 4.0 nadph_h + o2_h --> dgdg1829Z12Z1637Z10Z13Z_h + fdxrd_h + 2.0 h2o_h + 4.0 nadp_h => (0, 0); DGDGW3DS1839Z12Z15Z160:: dgdg1829Z12Z160_h + fdxox_h + 4.0 nadph_h + o2_h --> dgdg1839Z1…	dgdg1819Z1637Z10Z13Z_h: 0.041=>0.000 CH_Lipid ; dgdg1829Z12Z1637Z10Z13Z_h: 0.041=>0.000 CH_Lipid ; dgdg1839Z12Z15Z160_h: 0.041=>0.000 CH_Lipid ; dgdg1839Z12Z15Z1627Z10Z_h: 0.041=>0.000 CH_Lipid ; dgdg1839Z12Z15Z1634Z7Z10Z_h: 0.041=>0.000 CH_Lipid ; dgdg1839Z12Z15Z1637Z10Z13Z_h: 0.041=>0.000 CH_Lipid ; dgdg1839Z12Z15Z1644Z7Z10Z13Z_h: 0.041=>0.000 CH_Lipid ; mgdg1829Z12Z1637Z10Z13Z_h: 0.047=>0.000 …
Cre01.g038250.t1.2	1.91265	0	SERDC:: h_c + ser_L_c --> co2_c + etha_c => (0, 0); HDC:: 2.0 h_c + his_L_c --> co2_c + hista_c => (0, 0);	pe1801835Z9Z12Z_c: 0.049=>0.000 CH_Lipid ; pe1801845Z9Z12Z15Z_c: 0.049=>0.000 CH_Lipid ; pe18111Z1835Z9Z12Z_c: 0.049=>0.000 CH_Lipid ; pe18111Z1845Z9Z12Z15Z_c: 0.049=>0.000 CH_Lipid ; pe1819Z1835Z9Z12Z_c: 0.049=>0.000 CH_Lipid ; pe1819Z1845Z9Z12Z15Z_c: 0.049=>0.000 CH_Lipid ; pe1829Z12Z1835Z9Z12Z_c: 0.049=>0.000 CH_Lipid ;
Cre02.g143000.t1.2	1.91265	0	G3PAT160h:: glyc3p_h + palmACP_h --> 1hdecg3p_h + ACP_h => (0, 0); G3PAT180h:: glyc3p_h + ocdcaACP_h --> 1odecg3p_h + ACP_h => (0, 0); G3PAT1819Zh:: glyc3p_h + octe9ACP_h --> 1odec9eg3p_h + ACP_h => (0, 0); G3PAT181h:: glyc3p_h + octeACP_h --> 1odec11eg3p_h + ACP_h => (0, 0);	asqdca18111Z160_c: 0.033=>0.000 CH_Lipid ; asqdca1819Z160_c: 0.033=>0.000 CH_Lipid ; asqdca1829Z12Z160_c: 0.033=>0.000 CH_Lipid ; asqdca1839Z12Z15Z160_c: 0.033=>0.000 CH_Lipid ; asqdpa18111Z160_c: 0.033=>0.000 CH_Lipid ; asqdpa1819Z160_c: 0.033=>-0.000 CH_Lipid ; asqdpa1829Z12Z160_c: 0.033=>0.000 CH_Lipid ; asqdpa1839Z12Z15Z160_c: 0.033=>0.000 CH_Lipid ; dgdg1819Z160_h: 0.041=>0.000 CH_Lipid ; dg…
Cre03.g180250.t1.2	1.91265	0	MI3PSA:: g6p_A_c --> mi3p_D_c => (0, 0); MI3PSB:: g6p_B_c --> mi3p_D_c => (0, 0);	pail18111Z160_c: 0.047=>0.000 CH_Lipid ; pail1819Z160_c: 0.047=>0.000 CH_Lipid ;
Cre07.g324200.t1.2	1.91265	0	ACPT16018111Z:: 12dgr16018111Z_c + amet_c --> 5mta_c + dghs16018111Z_c + h_c => (0, 0); ACPT1601819Z:: 12dgr1601819Z_c + amet_c --> 5mta_c + dghs1601819Z_c + h_c => (0, 0); ACPT18111Z18111Z:: 12dgr18111Z18111Z_c + amet_c --> 5mta_c + dghs18111Z18111Z_c + h_c => (0, 0); ACPT18111Z1819Z:: 12dgr18111Z1819Z_c + amet_c --> 5mta_c + dghs18111Z1819Z_c + h_c => (0, 0); ACPT1819Z18111Z:: 12dgr1819Z18111Z_…	dgts16018111Z_c: 0.045=>0.000 CH_Lipid ; dgts1601819Z_c: 0.045=>0.000 CH_Lipid ; dgts1601829Z12Z_c: 0.045=>0.000 CH_Lipid ; dgts1601835Z9Z12Z_c: 0.045=>0.000 CH_Lipid ; dgts1601845Z9Z12Z15Z_c: 0.045=>0.000 CH_Lipid ; dgts18111Z18111Z_c: 0.043=>0.000 CH_Lipid ; dgts18111Z1819Z_c: 0.043=>0.000 CH_Lipid ; dgts18111Z1829Z12Z_c: 0.043=>0.000 CH_Lipid ; dgts18111Z1835Z9Z12Z_c: 0.043=>0.000 CH_Lipid ; d…
Cre13.g585301.t1.1	1.91265	0	MGDGS1819Z160:: 12dgr1819Z160_h + udpgal_h --> h_h + mgdg1819Z160_h + udp_h => (0, 0); MGDGS1819Z1619Z:: 12dgr1819Z1619Z_h + udpgal_h --> h_h + mgdg1819Z1619Z_h + udp_h => (0, 0);	dgdg1819Z160_h: 0.041=>0.000 CH_Lipid ; dgdg1819Z1617Z_h: 0.041=>0.000 CH_Lipid ; dgdg1819Z1619Z_h: 0.041=>0.000 CH_Lipid ; dgdg1819Z1627Z10Z_h: 0.041=>0.000 CH_Lipid ; dgdg1819Z1634Z7Z10Z_h: 0.041=>0.000 CH_Lipid ; dgdg1819Z1637Z10Z13Z_h: 0.041=>0.000 CH_Lipid ; dgdg1829Z12Z160_h: 0.041=>0.000 CH_Lipid ; dgdg1829Z12Z1617Z_h: 0.041=>0.000 CH_Lipid ; dgdg1829Z12Z1619Z_h: 0.041=>0.000 CH_Lipid ; dg…
Cre02.g081550.t1.2	1.91306	0.05158
Cre09.g396252.t1.1	1.91306	0.05158
Cre13.g592200.t1.2	1.91431	0.05158	GLUS:: akg_h + gln_L_h + h_h + nadh_h --> 2.0 glu_L_h + nad_h => (0, 0); GLUS_nadph:: akg_h + gln_L_h + h_h + nadph_h --> 2.0 glu_L_h + nadp_h => (0, 0);
Cre01.g054500.t1.2	1.91714	0.05158	NNOR:: nad_m + nadph_m --> nadh_m + nadp_m => (0, 0);
Cre01.g020350.t1.2	1.91742	0.05158	SUCDHm:: fad_m + succ_m --> fadh2_m + fum_m => (0, 0);
Cre04.g229700.t1.2	1.91805	0	UG1PUT:: g1p_c + h_c + utp_c --> ppi_c + udpg_c => (0, 0);	asqdca18111Z160_c: 0.033=>-0.000 CH_Lipid ; asqdca1819Z160_c: 0.033=>-0.000 CH_Lipid ; asqdca1829Z12Z160_c: 0.033=>-0.000 CH_Lipid ; asqdca1839Z12Z15Z160_c: 0.033=>-0.000 CH_Lipid ; asqdpa18111Z160_c: 0.033=>0.000 CH_Lipid ; asqdpa1819Z160_c: 0.033=>0.000 CH_Lipid ; asqdpa1829Z12Z160_c: 0.033=>0.000 CH_Lipid ; asqdpa1839Z12Z15Z160_c: 0.033=>0.000 CH_Lipid ; dgdg1819Z160_h: 0.041=>0.000 CH_Lipid ;…
Cre13.g574500.t1.1	1.91868	0	APOFETNs:: apofetn_h + fe3_h --> tfenfe3_h => (0, 0); FE2TFENR:: tfenfe2_h --> apotfen_h + fe2_h => (0, 0);
Cre09.g387800.t1.2	1.91868	0.05158	APOFETNs:: apofetn_h + fe3_h --> tfenfe3_h => (0, 0); FE2TFENR:: tfenfe2_h --> apotfen_h + fe2_h => (0, 0);
Cre06.g258700.t1.1	1.91978	0.05158	PCr:: atp_c + hco3_c + pyr_c --> adp_c + h_c + oaa_c + pi_c => (0, 0);
Cre02.g095089.t1.1	1.92044	0.05158	DGTD:: dgtp_c + h2o_c --> dgmp_c + h_c + ppi_c => (0, 0); NTDP:: gtp_c + h2o_c --> gmp_c + h_c + ppi_c => (0, 0); NTPD:: h2o_c + xtp_c --> h_c + ppi_c + xmp_c => (0, 0); UTPPH:: h2o_c + utp_c --> h_c + ppi_c + ump_c => (0, 0);
Cre03.g184400.t1.2	1.92109	0.05158	DNMPPA:: dhpmp_c + h2o_c --> dhnpt_c + pi_c => (0, 0); DNTPPA:: ahdt_c + h2o_c --> dhpmp_c + ppi_c => (0, 0); NPH:: h2o_c + nad_c --> amp_c + 3.0 h_c + nmn_c => (0, 0);
Cre08.g365692.t1.1	1.92138	0.05158	SELTORc:: 6.0 fdxrd_c + selt_c --> 6.0 fdxox_c + 3.0 h2o_c + 6.0 h_c + seln_c => (0, 0); SELTORm:: 6.0 fdxrd_m + selt_m --> 6.0 fdxox_m + 3.0 h2o_m + 6.0 h_m + seln_m => (0, 0);
Cre14.g617150.t1.1	1.92143	0.05158	GLYCth:: glyc_c + h_c --> glyc_h + h_h => (0, 0);
Cre03.g169400.t1.2	1.92326	0	UGDC:: h_c + udpglcur_c --> co2_c + udpxyl_c => (0, 0);	arab_L_c: 0.400=>-0.000 CH_Carbohydrate ;
Cre07.g325748.t1.1	1.92458	0.05158	OPAH:: 5op_c + atp_c + 2.0 h2o_c --> adp_c + glu_L_c + h_c + pi_c => (0, 0);
Cre14.g614300.t1.2	1.92642	0.05158	6TINS5MPOR:: 6tins5mp_c + h2o_c + nad_c --> 6txan5mp_c + h_c + nadh_c => (0, 0); IMPD:: h2o_c + imp_c + nad_c --> h_c + nadh_c + xmp_c => (0, 0); IMPDm:: h2o_m + imp_m + nad_m --> h_m + nadh_m + xmp_m => (0, 0);
Cre06.g273300.t1.2	1.9272	0.05158	THRTLm:: atp_m + thr_L_m + trnathr_m --> amp_m + h_m + ppi_m + thrtrna_m => (0, 0);
Cre17.g742000.t1.2	1.92796	0.05158	IBPH:: h2o_c + mi34p_c --> mi3p_D_c + pi_c => (0, 0); IBPHn:: h2o_n + mi34p_n --> mi3p_D_n + pi_n => (0, 0);
Cre15.g638500.t1.2	1.92813	0.05158
Cre12.g485550.t1.2	1.93133	0.05158	HMGL:: hmgcoa_m --> acac_m + accoa_m + h_m => (0, 0);
Cre09.g393913.t1.1	1.93355	0.05158	GTPCI:: gtp_c + h2o_c --> ahdt_c + for_c + 2.0 h_c => (0, 0); HPPK:: 2ahhmp_c + atp_c --> 2ahhmd_c + amp_c => (0, 0);
Cre13.g607450.t1.1	1.93565	0.05158	DHAPT:: atp_c + dha_c --> adp_c + dhap_c + h_c => (0, 0);
Cre12.g512300.t1.2	1.93652	0.05158	LLOX13:: lnlc_c + o2_c --> 13Shpocdcy1829Z11Ea_c => (0, 0);
Cre09.g391986.t1.1	1.93703	0.05158
Cre03.g203600.t1.2	1.93703	0.05158
Cre12.g556600.t1.2	1.93921	0.05158	GAPDH_nadp:: 13dpg_c + h_c + nadph_c --> g3p_c + nadp_c + pi_c => (0, 0);
Cre09.g393400.t1.2	1.93954	0.05158	TMTD:: amet_h + dvite_h --> ahcys_h + bvite_h + h_h => (0, 0); TMTG:: amet_h + yvite_h --> ahcys_h + avite1_h + h_h => (0, 0);
Cre02.g097450.t1.2	1.9396	0.05158	DHNPAr:: dhnpt_c --> 2ahhmp_c + gcald_c => (0, 0);
Cre03.g180750.t1.2	1.94075	0.05158	MS:: h_m + hcys_L_m + mhpglu_m --> hpglu_m + met_L_m => (0, 0);
Cre10.g459000.t1.1	1.94218	0.05158	GLYS:: co2_m + mlthf_m + nadh_m + nh4_m --> gly_m + nad_m + thf_m => (0, 0); MTAM_nh4:: alpro_m + h_m + thf_m --> dhlpro_m + mlthf_m + nh4_m => (0, 0); MTAM:: 5fthf_m + 2.0 h_m --> h2o_m + methf_m => (0, 0);
Cre16.g691750.t1.2	1.94262	0.05158	FORAMDx:: frmd_x + h2o_x --> for_x + nh4_x => (0, 0); FORA:: frmd_c + h2o_c --> for_c + h_c + nh4_c => (0, 0);
Cre11.g474800.t1.2	1.94337	0.05158	ORNTArm:: akg_m + orn_m --> glu5sa_m + glu_L_m => (0, 0);
Cre17.g732000.t1.1	1.94478	0.05158
Cre13.g590500.t1.1	1.94584	0	MGDGW6DS1819Z1627Z10Z:: fdxox_h + mgdg1819Z1617Z_h + 4.0 nadph_h + o2_h --> fdxrd_h + 2.0 h2o_h + mgdg1819Z1627Z10Z_h + 4.0 nadp_h => (0, 0); MGDGW6DS1829Z12Z160:: fdxox_h + mgdg1819Z160_h + 4.0 nadph_h + o2_h --> fdxrd_h + 2.0 h2o_h + mgdg1829Z12Z160_h + 4.0 nadp_h => (0, 0); MGDGW6DS1829Z12Z1617Z:: fdxox_h + mgdg1819Z1617Z_h + 4.0 nadph_h + o2_h --> fdxrd_h + 2.0 h2o_h + mgdg1829Z12Z1617Z_h + 4…	mgdg1829Z12Z160_h: 0.047=>0.041 CH_Lipid ; mgdg1829Z12Z1617Z_h: 0.047=>0.041 CH_Lipid ; mgdg1829Z12Z1619Z_h: 0.047=>0.041 CH_Lipid ; mgdg1829Z12Z1627Z10Z_h: 0.047=>0.041 CH_Lipid ; mgdg1829Z12Z1634Z7Z10Z_h: 0.047=>0.041 CH_Lipid ; mgdg1829Z12Z1637Z10Z13Z_h: 0.047=>0.041 CH_Lipid ; mgdg1829Z12Z1644Z7Z10Z13Z_h: 0.047=>0.041 CH_Lipid ; mgdg1839Z12Z15Z160_h: 0.047=>0.041 CH_Lipid ; mgdg1839Z12Z15Z162…
Cre06.g311050.t1.2	1.94601	0.05158	MOD:: 3mob_m + h_m + thmpp_m --> 2mhop_m + co2_m => (0, 0); MOD_2mbdhl:: 2mhob_m + lpam_m --> 2mbdhl_m + thmpp_m => (0, 0); MOD_2mhop:: 2mhop_m + lpam_m --> 2mpdhl_m + thmpp_m => (0, 0); MOD_3mhtpp:: 3mhtpp_m + lpam_m --> 3mbdhl_m + thmpp_m => (0, 0); MOD_3mop:: 3mop_m + h_m + thmpp_m --> 2mhob_m + co2_m => (0, 0); MOD_4mop:: 4mop_m + h_m + thmpp_m --> 3mhtpp_m + co2_m => (0, 0);
Cre12.g539900.t1.1	1.94601	0.05158	MOD:: 3mob_m + h_m + thmpp_m --> 2mhop_m + co2_m => (0, 0); MOD_2mbdhl:: 2mhob_m + lpam_m --> 2mbdhl_m + thmpp_m => (0, 0); MOD_2mhop:: 2mhop_m + lpam_m --> 2mpdhl_m + thmpp_m => (0, 0); MOD_3mhtpp:: 3mhtpp_m + lpam_m --> 3mbdhl_m + thmpp_m => (0, 0); MOD_3mop:: 3mop_m + h_m + thmpp_m --> 2mhob_m + co2_m => (0, 0); MOD_4mop:: 4mop_m + h_m + thmpp_m --> 3mhtpp_m + co2_m => (0, 0);
Cre12.g558450.t1.2	1.94618	0.05158	APAPT:: ametam_c + ptrc_c --> 5mta_c + h_c + spmd_c => (0, 0); APAPTm:: ametam_m + ptrc_m --> 5mta_m + h_m + spmd_m => (0, 0);
Cre06.g268750.t1.2	1.94637	0.05158	MDHCm:: mal_L_m + nad_m --> co2_m + nadh_m + pyr_m => (0, 0);
Cre12.g496950.t1.1	1.94639	0.05158	BADP:: ans_c + h2o_c --> NPmehis_c + ala_B_c => (0, 0);
Cre14.g630847.t1.1	1.94669	0.05158
Cre06.g262050.t1.2	1.94883	0.05158	A1E:: glc_A_c --> glc_B_c => (0, 0);
Cre04.g228350.t1.1	1.94915	0.05158	DHRT_2mbcoa:: 2mbdhl_m + coa_m --> 2mbcoa_m + dhlam_m => (0, 0); DHRT_ibcoa:: 2mpdhl_m + coa_m --> dhlam_m + ibcoa_m => (0, 0); DHRT_ivcoa:: 3mbdhl_m + coa_m --> dhlam_m + ivcoa_m => (0, 0);
Cre17.g738250.t1.1	1.95111	0.05158	TTCGGDPS:: frdp_c + ipdp_c --> ppi_c + ttc_ggdp_c => (0, 0);
Cre07.g321100.t1.2	1.95181	0.05158	XU5PDPT:: atp_c + xylu_D_c --> adp_c + h_c + xu5p_D_c => (0, 0);
Cre12.g541850.t1.2	1.95208	0.05158	ACP:: 13dpg_c + h2o_c --> 3pg_c + h_c + pi_c => (0, 0); ACPh:: 13dpg_h + h2o_h --> 3pg_h + h_h + pi_h => (0, 0); APhi:: actp_h + h2o_h --> ac_h + h_h + pi_h => (0, 0);
Cre16.g664250.t1.2	1.95412	0.05158
Cre12.g498750.t1.1	1.95412	0.05158
Cre02.g117500.t1.2	1.95412	0.05158
Cre01.g034400.t1.1	1.95412	0.05158
Cre08.g370650.t1.2	1.95412	0.05158
Cre04.g216350.t1.2	1.95412	0.05158
Cre16.g686750.t1.2	1.95412	0.05158
Cre02.g093450.t1.2	1.95412	0.05158
Cre06.g288650.t1.2	1.95412	0.05158
Cre06.g276350.t1.1	1.95412	0.05158
Cre10.g425100.t1.2	1.95412	0.05158
Cre02.g094300.t1.2	1.95421	0.05158	ETFQO:: etfrd_m + q8_m --> etfox_m + q8h2_m => (0, 0);
Cre09.g395288.t1.1	1.95613	0.05158
Cre01.g041050.t1.1	1.95643	0.05158
Cre09.g391450.t1.2	1.95643	0.05158
Cre01.g041050.t2.1	1.95643	0.05158
Cre16.g656500.t2.1	1.95687	0.05158
Cre02.g099850.t1.1	1.95687	0.05158
Cre08.g377100.t1.2	1.95687	0
Cre03.g194200.t1.2	1.95687	0.05158
Cre02.g106400.t1.1	1.9569	0.05158	PLDAGAT16018111Z1601:: 12dgr16018111Z_c + pa18111Z160_c --> 1odec11eg3p_c + tag16018111Z160_c => (0, 0); PLDAGAT16018111Z1602:: 12dgr16018111Z_c + pa1819Z160_c --> 1odec9eg3p_c + tag16018111Z160_c => (0, 0); PLDAGAT16018111Z18111Z1:: 12dgr16018111Z_c + pa16018111Z_c --> 1hdecg3p_c + tag16018111Z18111Z_c => (0, 0); PLDAGAT16018111Z18111Z2:: 12dgr16018111Z_c + pa18111Z18111Z_c --> 1odec11eg3p_c + t…
Cre06.g278350.t1.1	1.95702	0.05158	AROORh:: aro_L_h + h_h + nadp_h --> co2_h + nadph_h + tyr_L_h => (0, 0);
Cre04.g217929.t1.1	1.95796	0.05158	SULO:: h2o_c + hso3_c + o2_c --> h2o2_c + h_c + so4_c => (0, 0); SULOm:: h2o_m + hso3_m + o2_m --> h2o2_m + h_m + so4_m => (0, 0);
Cre12.g485050.t1.2	1.95876	0.05158
Cre18.g748947.t1.1	1.95882	0.05158	UDPGALtg:: udpgal_c --> udpgal_g => (0, 0);
Cre12.g514300.t1.2	1.9593	0.05158
Cre17.g699600.t1.2	1.9593	0.05158
Cre05.g239800.t2.1	1.9593	0.05158
Cre09.g410650.t2.1	1.9593	0.05158
Cre10.g434900.t1.1	1.96088	0.05158
Cre12.g483950.t1.2	1.96102	0.05158	MDHf:: h_f + nadh_f + oaa_f --> mal_L_f + nad_f => (0, 0);
Cre02.g091850.t1.2	1.96136	0.05158	HBCHLR:: 3hbcoa_R_c --> b2coa_c + h2o_c => (0, 0); MGC:: hmgcoa_m --> 3mgcoa_m + h2o_m => (0, 0);
Cre16.g664550.t1.2	1.9624	0.05158
Cre16.g691888.t2.1	1.9624	0.05158
Cre02.g109550.t1.2	1.9624	0.05158
Cre09.g397250.t1.2	1.9624	0.05158
Cre08.g379450.t1.1	1.9624	0.05158
Cre02.g117250.t2.1	1.9624	0.05158
Cre17.g711150.t1.2	1.9624	0.05158
Cre03.g155051.t1.1	1.96242	0.05158	SGPL11:: sph1p_c --> ethamp_c + hxdcal_c => (0, 0); SGPL13:: sphs1p_c --> ethamp_c + hxdceal_c => (0, 0);
Cre06.g295450.t1.2	1.96408	0.05158	GLYCDH:: h_m + hpyr_m + nadh_m --> glyc_R_m + nad_m => (0, 0);
Cre01.g018400.t1.1	1.96418	0.05158
Cre08.g360250.t1.2	1.96418	0.05158
Cre09.g415900.t1.2	1.96418	0.05158
Cre06.g293850.t1.2	1.96418	0.05158
Cre01.g011100.t1.2	1.96418	0.05158
Cre17.g734548.t1.1	1.96418	0.05158
Cre03.g199800.t1.1	1.96418	0.05158
Cre04.g226600.t1.1	1.96418	0.05158
Cre12.g516450.t1.2	1.96418	0.05158
Cre04.g223100.t1.2	1.96418	0.05158
Cre07.g346050.t1.2	1.96418	0.05158
Cre02.g141786.t1.1	1.96418	0.05158
Cre09.g405750.t1.1	1.96418	0.05158
Cre12.g530350.t1.1	1.96418	0.05158
Cre16.g682050.t1.1	1.96418	0.05158
Cre05.g239850.t1.1	1.96418	0.05158
Cre12.g488000.t1.2	1.96418	0.05158
Cre03.g190800.t1.1	1.96418	0.05158
Cre13.g586000.t1.2	1.96418	0.05158
Cre06.g278185.t1.1	1.96418	0.05158
Cre10.g431800.t1.2	1.96418	0.05158
Cre14.g611300.t1.1	1.96418	0.05158
Cre10.g453600.t1.2	1.96418	0.05158
Cre14.g621650.t1.1	1.96418	0.05158
Cre09.g393691.t1.1	1.96418	0.05158
Cre10.g466500.t1.2	1.96418	0.05158
Cre06.g299050.t1.2	1.96418	0.05158
Cre12.g507400.t1.2	1.96418	0.05158
Cre03.g180550.t1.2	1.96418	0.05158
Cre01.g025250.t1.1	1.96418	0.05158
Cre14.g614900.t2.1	1.96418	0.05158
Cre02.g084950.t1.2	1.96418	0.05158
Cre03.g213313.t1.1	1.96418	0.05158
Cre13.g574800.t2.1	1.96418	0.05158
Cre03.g185000.t1.1	1.96418	0.05158
Cre11.g467630.t3.1	1.96418	0.05158
Cre07.g319600.t1.2	1.96418	0.05158
Cre02.g081350.t1.1	1.96418	0.05158
Cre10.g442800.t1.1	1.96418	0.05158
Cre12.g557750.t1.1	1.96418	0.05158
Cre16.g651650.t1.1	1.96418	0.05158
Cre09.g396250.t1.2	1.96418	0.05158
Cre13.g566650.t1.2	1.96418	0.05158
Cre01.g006100.t1.2	1.96418	0.05158
Cre13.g568600.t3.1	1.96418	0.05158
Cre10.g430200.t2.1	1.96418	0.05158
Cre16.g678200.t2.1	1.96418	0.05158
Cre13.g579598.t1.1	1.96418	0.05158
Cre09.g396000.t1.2	1.96418	0.05158
Cre16.g690050.t1.2	1.96418	0.05158
Cre16.g651750.t1.2	1.96418	0.05158
Cre03.g182450.t1.2	1.96418	0.05158
Cre09.g394800.t1.1	1.96418	0.05158
Cre10.g421600.t1.2	1.96418	0.05158
Cre02.g074150.t2.1	1.96418	0.05158
Cre01.g037350.t1.1	1.96418	0.05158
Cre02.g147900.t4.1	1.96418	0.05158
Cre09.g402515.t1.1	1.96418	0.05158
Cre03.g180600.t1.1	1.96418	0.05158
Cre12.g521700.t1.2	1.96418	0.05158
Cre03.g185250.t1.2	1.96418	0.05158
Cre02.g085450.t1.2	1.96418	0.05158
Cre01.g015200.t1.1	1.96418	0.05158
Cre02.g073700.t1.2	1.96418	0.05158
Cre13.g572750.t3.1	1.96418	0.05158
Cre03.g148750.t1.2	1.96418	0.05158
Cre07.g313700.t1.1	1.96418	0.05158
Cre09.g387875.t1.1	1.96418	0.05158
Cre04.g215150.t1.2	1.96418	0.05158
Cre06.g251400.t1.2	1.96418	0.05158
Cre14.g625450.t2.1	1.96418	0.05158
Cre07.g338451.t1.1	1.96418	0.05158
Cre10.g448650.t1.1	1.96418	0.05158
Cre02.g147900.t2.1	1.96418	0.05158
Cre07.g348650.t1.2	1.96418	0.05158
Cre13.g572750.t1.1	1.96418	0.05158
Cre10.g466750.t1.1	1.96418	0.05158
Cre07.g344400.t1.2	1.96418	0.05158
ChreCp056	1.96418	0.05158
Cre18.g748997.t1.1	1.96418	0.05158
Cre01.g054150.t1.2	1.96418	0.05158
Cre12.g560600.t1.1	1.96418	0.05158
Cre08.g373100.t1.1	1.96418	0.05158
Cre17.g731950.t1.2	1.96418	0.05158
Cre09.g403200.t2.1	1.96418	0.05158
Cre19.g750547.t1.1	1.96418	0.05158
Cre05.g239800.t1.1	1.96418	0.05158
Cre13.g578451.t1.1	1.96418	0.05158
Cre05.g232550.t1.2	1.96418	0.05158
Cre16.g650550.t2.1	1.96418	0.05158
Cre02.g073700.t2.1	1.96418	0.05158
Cre07.g334800.t2.1	1.96418	0.05158
Cre12.g560550.t1.1	1.96418	0.05158
Cre10.g428500.t1.1	1.96418	0.05158
Cre07.g352400.t1.2	1.96418	0.05158
Cre02.g098850.t1.1	1.96418	0.05158
Cre02.g085257.t1.2	1.96418	0.05158
Cre16.g656500.t1.1	1.96418	0.05158
Cre05.g232002.t1.1	1.96418	0.05158
Cre11.g467678.t1.1	1.96418	0.05158
Cre18.g749847.t2.1	1.96418	0.05158
Cre03.g160200.t2.1	1.96418	0.05158
Cre19.g750547.t4.1	1.96418	0.05158
Cre06.g301600.t1.1	1.96418	0.05158
Cre12.g491600.t1.1	1.96418	0.05158
Cre07.g357200.t1.2	1.96418	0.05158
Cre02.g074150.t1.1	1.96418	0.05158
Cre11.g467723.t2.1	1.96418	0.05158
Cre17.g713850.t1.1	1.96418	0.05158
Cre10.g421700.t1.2	1.96418	0.05158
Cre16.g651923.t1.2	1.96418	0.05158
Cre16.g656300.t1.1	1.96418	0.05158
Cre03.g200250.t1.2	1.96418	0.05158
Cre02.g075050.t1.2	1.96418	0.05158
Cre01.g032650.t1.2	1.96418	0.05158
Cre03.g160200.t1.2	1.96418	0.05158
Cre01.g014650.t1.2	1.96418	0.05158
Cre09.g393900.t2.1	1.96418	0.05158
Cre13.g566650.t2.1	1.96418	0.05158
Cre01.g027550.t1.1	1.96418	0.05158
Cre02.g085900.t1.2	1.96418	0.05158
Cre01.g053000.t1.2	1.96418	0.05158
Cre17.g710200.t1.1	1.96418	0.05158
Cre13.g561850.t1.1	1.96418	0.05158
Cre17.g700950.t1.2	1.96418	0.05158
Cre07.g344550.t1.2	1.96418	0.05158
Cre12.g510800.t1.2	1.96418	0.05158
Cre07.g318500.t1.1	1.96418	0.05158
Cre01.g002500.t1.2	1.96418	0.05158
Cre16.g683850.t1.1	1.96418	0.05158
Cre02.g101000.t1.1	1.96418	0.05158
Cre04.g226050.t1.1	1.96418	0.05158
Cre10.g460350.t1.1	1.96418	0.05158
Cre12.g509400.t1.2	1.96418	0.05158
Cre08.g358900.t1.2	1.96418	0.05158
Cre11.g467630.t2.1	1.96418	0.05158
Cre11.g467552.t1.1	1.96418	0.05158
Cre03.g182800.t1.1	1.96418	0.05158
Cre03.g192050.t1.1	1.96418	0.05158
Cre17.g747797.t1.1	1.96418	0.05158
Cre11.g467723.t1.1	1.96418	0.05158
Cre01.g040050.t1.1	1.96418	0.05158
Cre16.g659250.t1.2	1.96418	0.05158
Cre14.g622700.t1.2	1.96418	0.05158
Cre06.g272050.t1.2	1.96418	0.05158
Cre03.g162601.t1.1	1.96418	0.05158
Cre09.g393900.t1.2	1.96418	0.05158
Cre02.g097900.t1.2	1.96418	0.05158
Cre03.g207250.t1.2	1.96418	0.05158
Cre07.g320700.t1.1	1.96418	0.05158
Cre12.g536050.t1.2	1.96418	0.05158
Cre03.g162650.t1.2	1.96418	0.05158
Cre07.g346050.t2.1	1.96418	0.05158
Cre10.g436150.t1.1	1.96418	0.05158
Cre02.g113850.t1.1	1.96418	0.05158
Cre11.g476325.t1.1	1.96418	0.05158
Cre10.g443050.t1.2	1.96418	0.05158
Cre03.g211745.t1.1	1.96418	0.05158
Cre16.g677450.t1.2	1.96418	0.05158
Cre08.g377350.t1.1	1.96418	0.05158
Cre03.g194850.t1.2	1.96418	0.05158
Cre13.g605100.t1.2	1.96418	0.05158
Cre10.g419050.t1.1	1.96418	0.05158
Cre12.g531000.t1.2	1.96418	0.05158
Cre02.g079050.t1.1	1.96418	0.05158
Cre12.g484750.t1.1	1.96418	0.05158
Cre12.g528550.t1.1	1.96418	0.05158
Cre02.g109600.t1.2	1.96418	0.05158
Cre03.g169850.t1.2	1.96418	0.05158
Cre13.g607100.t1.2	1.96418	0.05158
Cre16.g686200.t1.1	1.96418	0.05158
Cre08.g360050.t2.1	1.96418	0.05158
Cre14.g630859.t1.1	1.96418	0.05158
Cre10.g442600.t1.2	1.96418	0.05158
Cre14.g629700.t1.1	1.96418	0.05158
Cre16.g650650.t1.1	1.96418	0.05158
Cre06.g291650.t1.2	1.96418	0.05158
Cre05.g234801.t1.1	1.96418	0.05158
Cre04.g228150.t1.2	1.96418	0.05158
Cre07.g335300.t1.2	1.96418	0.05158
Cre07.g322900.t1.1	1.96418	0.05158
Cre04.g224100.t1.2	1.96418	0.05158
Cre16.g683371.t1.1	1.96418	0.05158
Cre05.g240000.t1.2	1.96418	0.05158
Cre02.g087700.t1.2	1.96418	0.05158
Cre09.g393150.t1.2	1.96418	0.05158
Cre09.g403200.t1.2	1.96418	0.05158
Cre16.g669125.t1.1	1.96418	0.05158
Cre04.g214650.t1.1	1.96418	0.05158
Cre12.g499300.t1.2	1.96418	0.05158
Cre07.g337650.t1.2	1.96418	0.05158
Cre02.g119700.t1.1	1.96418	0.05158
Cre17.g720950.t1.1	1.96418	0.05158
Cre08.g360350.t2.1	1.96418	0.05158
Cre03.g165050.t1.2	1.96418	0.05158
Cre12.g527700.t1.1	1.96418	0.05158
Cre11.g467673.t1.1	1.96418	0.05158
Cre09.g390986.t1.1	1.96418	0.05158
Cre18.g749447.t2.1	1.96418	0.05158
Cre05.g238322.t1.1	1.96418	0.05158
Cre17.g713200.t1.1	1.96418	0.05158
Cre02.g084450.t1.2	1.96418	0.05158
Cre16.g659850.t1.2	1.96418	0.05158
Cre12.g543350.t1.1	1.96418	0.05158
Cre10.g445050.t1.2	1.96418	0.05158
Cre01.g012100.t1.1	1.96418	0.05158
Cre17.g699100.t1.1	1.96418	0.05158
Cre03.g199423.t1.1	1.96418	0.05158
Cre16.g681850.t1.2	1.96418	0.05158
Cre02.g095000.t1.2	1.96418	0.05158
Cre11.g467700.t1.1	1.96418	0.05158
Cre09.g400750.t1.2	1.96418	0.05158
Cre06.g260450.t1.2	1.96418	0.05158
Cre16.g681238.t1.1	1.96418	0.05158
Cre17.g732300.t1.2	1.96418	0.05158
Cre01.g053150.t2.1	1.96418	0.05158
Cre12.g535750.t1.1	1.96418	0.05158
Cre07.g330100.t1.2	1.96418	0.05158
Cre06.g278148.t1.1	1.96418	0.05158
Cre06.g283750.t1.2	1.96418	0.05158
Cre09.g406000.t1.1	1.96418	0.05158
Cre19.g750897.t2.1	1.96418	0.05158
Cre02.g103350.t1.1	1.96418	0.05158
Cre12.g519100.t1.2	1.96418	0.05158
Cre13.g607600.t1.1	1.96418	0.05158
Cre17.g701700.t2.1	1.96418	0.05158
Cre09.g396401.t1.1	1.96418	0.05158
Cre16.g696000.t1.2	1.96418	0.05158
Cre16.g666334.t1.1	1.96418	0.05158
Cre13.g604700.t1.1	1.96418	0.05158
Cre15.g643385.t1.1	1.96418	0.05158
Cre12.g530050.t1.2	1.96418	0.05158
Cre01.g022500.t1.2	1.96418	0.05158
Cre06.g267600.t1.2	1.96418	0.05158
Cre03.g159500.t5.1	1.96418	0.05158
Cre09.g387200.t1.1	1.96418	0.05158
Cre06.g293582.t1.1	1.96418	0.05158
Cre03.g175400.t2.1	1.96418	0.05158
Cre11.g467754.t1.1	1.96418	0.05158
Cre16.g687518.t1.1	1.96418	0.05158
Cre36.g759647.t1.1	1.96418	0.05158
Cre09.g415700.t1.2	1.96418	0.05158
Cre16.g667850.t1.1	1.96418	0.05158
Cre03.g171950.t1.1	1.96418	0.05158
Cre06.g263850.t1.1	1.96418	0.05158
Cre13.g574800.t1.2	1.96418	0.05158
Cre06.g258733.t1.1	1.96418	0.05158
Cre07.g322884.t2.1	1.96418	0.05158
Cre12.g547351.t1.2	1.96418	0.05158
Cre10.g442600.t2.1	1.96418	0.05158
Cre16.g671350.t1.2	1.96418	0.05158
Cre07.g336950.t1.1	1.96418	0.05158
Cre01.g004300.t1.2	1.96418	0.05158
Cre07.g345300.t1.1	1.96418	0.05158
Cre01.g037650.t1.2	1.96418	0.05158
Cre12.g552850.t1.1	1.96418	0.05158
Cre09.g388900.t1.2	1.96418	0.05158
Cre16.g654300.t1.2	1.96418	0.05158
Cre09.g396900.t1.2	1.96418	0.05158
Cre03.g189500.t1.2	1.96418	0.05158
Cre09.g411900.t1.1	1.96418	0.05158
Cre16.g648350.t1.1	1.96418	0.05158
Cre06.g285200.t1.1	1.96418	0.05158
Cre09.g387245.t1.1	1.96418	0.05158
Cre04.g213250.t1.2	1.96418	0.05158
Cre07.g322884.t1.2	1.96418	0.05158
Cre10.g438100.t1.2	1.96418	0.05158
Cre08.g360050.t1.1	1.96418	0.05158
Cre01.g035300.t1.2	1.96418	0.05158
Cre03.g182650.t1.2	1.96418	0.05158
Cre09.g386912.t1.1	1.96418	0.05158
Cre02.g095106.t1.1	1.96418	0.05158
Cre07.g325150.t1.1	1.96418	0.05158
Cre07.g325500.t1.1	1.96418	0.05158
Cre09.g399030.t1.1	1.96418	0.05158
Cre04.g216100.t1.1	1.96418	0.05158
Cre16.g689050.t1.1	1.96418	0.05158
Cre16.g666334.t2.1	1.96418	0.05158
Cre03.g172250.t1.1	1.96418	0.05158
Cre09.g401100.t1.2	1.96418	0.05158
Cre14.g616900.t1.2	1.96418	0.05158
Cre16.g678200.t1.1	1.96418	0.05158
Cre10.g433200.t1.2	1.96418	0.05158
Cre12.g549300.t1.2	1.96418	0.05158
Cre11.g467350.t1.2	1.96418	0.05158
Cre15.g637761.t3.1	1.96418	0.05158
Cre10.g430200.t1.2	1.96418	0.05158
Cre12.g484200.t1.2	1.96418	0.05158
Cre16.g650550.t1.2	1.96418	0.05158
Cre06.g273000.t1.2	1.96418	0.05158
Cre08.g358526.t1.1	1.96418	0.05158
Cre02.g076300.t1.1	1.96418	0.05158
Cre18.g749647.t1.1	1.96418	0.05158
Cre04.g215150.t2.1	1.96418	0.05158
Cre12.g518950.t1.2	1.96418	0.05158
Cre01.g066552.t1.1	1.96418	0.05158
Cre08.g368450.t1.2	1.96418	0.05158
Cre09.g400516.t1.1	1.96418	0.05158
Cre03.g162000.t1.2	1.96418	0.05158
Cre03.g182100.t1.1	1.96418	0.05158
Cre10.g460300.t1.2	1.96418	0.05158
Cre03.g159500.t1.2	1.96418	0.05158
Cre03.g173800.t2.1	1.96418	0.05158
Cre05.g248150.t1.2	1.96418	0.05158
Cre03.g175250.t1.2	1.96418	0.05158
Cre15.g637761.t1.2	1.96418	0.05158
Cre06.g302050.t1.2	1.96418	0.05158
Cre08.g385400.t2.1	1.96418	0.05158
Cre07.g325741.t1.1	1.96418	0.05158
Cre02.g144750.t1.1	1.96418	0.05158
Cre04.g217959.t2.1	1.96418	0.05158
Cre19.g750897.t1.1	1.96418	0.05158
Cre08.g363600.t1.2	1.96418	0.05158
Cre13.g579598.t2.1	1.96418	0.05158
Cre14.g628650.t1.2	1.96418	0.05158
Cre16.g678437.t1.1	1.96418	0.05158
Cre08.g367600.t1.2	1.96418	0.05158
Cre08.g385500.t2.1	1.96418	0.05158
Cre10.g444700.t1.1	1.96418	0.05158
Cre12.g522600.t1.2	1.96418	0.05158
Cre16.g671400.t1.2	1.96418	0.05158
Cre19.g750547.t3.1	1.96418	0.05158
Cre17.g699850.t1.2	1.96418	0.05158
Cre10.g453600.t2.1	1.96418	0.05158
Cre06.g249950.t1.1	1.96418	0.05158
Cre03.g205050.t1.2	1.96418	0.05158
Cre16.g669150.t1.2	1.96418	0.05158
Cre12.g506600.t1.2	1.96418	0.05158
Cre01.g032700.t1.2	1.96418	0.05158
Cre01.g020223.t1.1	1.96418	0.05158
Cre12.g533550.t1.1	1.96418	0.05158
Cre16.g649050.t2.1	1.96418	0.05158
Cre09.g410650.t1.2	1.96418	0.05158
Cre07.g321050.t1.1	1.96418	0.05158
Cre07.g321700.t1.2	1.96418	0.05158
Cre01.g038900.t1.1	1.96418	0.05158
Cre16.g686800.t1.2	1.96418	0.05158
Cre12.g489400.t1.2	1.96418	0.05158
Cre16.g658400.t1.2	1.96418	0.05158
Cre08.g373550.t1.2	1.96418	0.05158
Cre12.g557950.t1.2	1.96418	0.05158
Cre16.g675850.t1.2	1.96418	0.05158
Cre16.g669950.t1.2	1.96418	0.05158
Cre07.g325550.t1.1	1.96418	0.05158
Cre03.g163950.t1.1	1.96418	0.05158
Cre17.g708100.t1.2	1.96418	0.05158
Cre05.g234550.t1.2	1.96418	0.05158
Cre16.g663900.t1.2	1.96418	0.05158
Cre13.g606050.t1.2	1.96418	0.05158
Cre12.g510050.t1.2	1.96418	0.05158
Cre16.g665800.t1.2	1.96418	0.05158
Cre09.g386650.t2.1	1.96418	0.05158
Cre11.g467717.t1.1	1.96418	0.05158
Cre09.g410650.t3.1	1.96418	0.05158
Cre17.g723550.t1.2	1.96418	0.05158
Cre10.g459900.t1.1	1.96418	0.05158
Cre02.g117250.t1.1	1.96418	0.05158
Cre10.g431650.t1.2	1.96418	0.05158
Cre07.g322000.t1.2	1.96418	0.05158
Cre10.g442200.t1.2	1.96418	0.05158
Cre14.g617650.t1.1	1.96418	0.05158
Cre07.g319400.t1.2	1.96418	0.05158
Cre12.g495300.t1.2	1.96418	0.05158
Cre01.g000650.t1.1	1.96418	0.05158
Cre12.g523050.t1.1	1.96418	0.05158
Cre02.g106200.t1.2	1.96418	0.05158
Cre06.g262900.t1.2	1.96418	0.05158
Cre14.g617700.t1.1	1.96418	0.05158
Cre07.g339750.t1.2	1.96418	0.05158
Cre03.g182300.t1.1	1.96418	0.05158
Cre10.g424750.t1.2	1.96418	0.05158
Cre05.g246377.t1.1	1.96418	0.05158
Cre06.g293800.t1.1	1.96418	0.05158
Cre16.g659300.t1.1	1.96418	0.05158
Cre17.g705700.t1.2	1.96418	0.05158
Cre01.g006950.t1.1	1.96418	0.05158
Cre09.g386650.t1.2	1.96418	0.05158
Cre12.g530650.t2.1	1.96418	0.05158
Cre08.g360350.t1.1	1.96418	0.05158
Cre12.g552200.t1.2	1.96418	0.05158
Cre12.g487900.t1.2	1.96418	0.05158
Cre16.g673852.t1.1	1.96418	0.05158
Cre02.g116750.t1.1	1.96418	0.05158
Cre17.g701700.t1.2	1.96418	0.05158
Cre01.g012050.t1.2	1.96418	0.05158
Cre17.g713700.t1.1	1.96418	0.05158
Cre06.g254400.t1.1	1.96418	0.05158
Cre09.g410800.t1.2	1.96418	0.05158
Cre01.g009350.t1.2	1.96418	0.05158
Cre02.g106500.t1.2	1.96418	0.05158
Cre13.g568950.t1.1	1.96418	0.05158
Cre01.g018500.t1.1	1.96418	0.05158
Cre05.g243050.t1.2	1.96418	0.05158
Cre16.g688901.t1.2	1.96418	0.05158
Cre10.g459200.t1.2	1.96418	0.05158
Cre06.g282000.t2.1	1.96418	0.05158
Cre13.g590300.t1.1	1.96418	0.05158
Cre12.g502600.t1.2	1.96418	0.05158
Cre03.g172850.t1.2	1.96418	0.05158
Cre16.g682050.t2.1	1.96418	0.05158
Cre13.g586250.t1.2	1.96418	0.05158
Cre08.g370550.t1.1	1.96418	0.05158
Cre05.g239100.t1.1	1.96418	0.05158
Cre01.g002400.t1.1	1.96418	0.05158
Cre06.g256750.t1.2	1.96418	0.05158
Cre02.g142266.t1.1	1.96418	0.05158
Cre12.g553250.t1.2	1.96418	0.05158
Cre04.g217931.t1.1	1.96418	0.05158
Cre09.g394550.t1.2	1.96418	0.05158
Cre12.g527400.t1.1	1.96418	0.05158
Cre06.g289850.t1.1	1.96418	0.05158
Cre16.g695100.t1.1	1.96418	0.05158
Cre17.g726400.t1.1	1.96418	0.05158
Cre07.g312400.t1.1	1.96418	0.05158
Cre13.g563550.t1.1	1.96418	0.05158
Cre13.g572500.t1.2	1.96418	0.05158
Cre01.g012126.t1.2	1.96418	0.05158
Cre03.g190750.t1.1	1.96418	0.05158
Cre02.g116750.t2.1	1.96418	0.05158
Cre10.g445000.t1.2	1.96418	0.05158
Cre12.g557600.t1.1	1.96418	0.05158
Cre08.g381800.t1.1	1.96418	0.05158
Cre06.g283400.t1.2	1.96418	0.05158
Cre14.g608800.t1.2	1.96418	0.05158
Cre07.g321150.t1.1	1.96418	0.05158
Cre02.g147900.t1.1	1.96418	0.05158
Cre12.g509550.t1.1	1.96418	0.05158
Cre02.g144700.t1.2	1.96418	0.05158
Cre12.g537100.t1.2	1.96418	0.05158
Cre01.g069472.t1.1	1.96418	0.05158
Cre03.g189450.t1.2	1.96418	0.05158
Cre14.g615550.t1.1	1.96418	0.05158
Cre07.g350500.t1.2	1.96418	0.05158
Cre16.g683450.t1.2	1.96418	0.05158
Cre01.g037600.t1.1	1.96418	0.05158
Cre17.g703800.t1.1	1.96418	0.05158
Cre08.g378850.t1.2	1.96418	0.05158
Cre04.g217959.t1.1	1.96418	0.05158
Cre01.g011100.t2.1	1.96418	0.05158
Cre03.g159254.t1.2	1.96418	0.05158
Cre03.g166950.t1.2	1.96418	0.05158
Cre06.g293051.t1.1	1.96418	0.05158
Cre11.g467688.t1.1	1.96418	0.05158
Cre09.g415850.t1.2	1.96418	0.05158
Cre07.g347100.t1.2	1.96418	0.05158
Cre12.g541352.t1.1	1.96418	0.05158
Cre17.g704850.t1.2	1.96418	0.05158
Cre13.g585850.t1.2	1.96418	0.05158
Cre02.g090550.t1.1	1.96418	0.05158
Cre02.g115650.t1.2	1.96418	0.05158
Cre09.g406200.t1.2	1.96418	0.05158
Cre03.g159500.t2.1	1.96418	0.05158
Cre07.g320750.t1.1	1.96418	0.05158
Cre06.g307150.t1.1	1.96418	0.05158
Cre12.g489050.t1.2	1.96418	0.05158
Cre03.g185350.t1.1	1.96418	0.05158
Cre05.g230900.t1.1	1.96418	0.05158
Cre02.g107450.t1.2	1.96418	0.05158
Cre05.g248450.t1.2	1.96418	0.05158
Cre12.g487100.t1.2	1.96418	0.05158
Cre14.g628850.t1.1	1.96418	0.05158
Cre06.g306601.t1.1	1.96418	0.05158
Cre13.g568600.t1.1	1.96418	0.05158
Cre02.g113200.t1.1	1.96418	0.05158
Cre06.g311600.t1.2	1.96418	0.05158
Cre12.g525650.t1.2	1.96418	0.05158
Cre14.g626900.t1.2	1.96418	0.05158
Cre11.g467547.t1.1	1.96418	0.05158
Cre06.g262450.t1.1	1.96418	0.05158
Cre07.g325740.t1.1	1.96418	0.05158
Cre03.g175250.t2.1	1.96418	0.05158
Cre12.g497750.t1.2	1.96418	0.05158
Cre03.g193950.t1.2	1.96418	0.05158
Cre02.g147900.t3.1	1.96418	0.05158
Cre12.g543400.t1.2	1.96418	0.05158
Cre13.g568600.t2.1	1.96418	0.05158
Cre06.g262400.t1.1	1.96418	0.05158
Cre17.g698600.t1.1	1.96418	0.05158
Cre16.g666334.t3.1	1.96418	0.05158
Cre10.g433250.t1.2	1.96418	0.05158
Cre10.g451950.t1.2	1.96418	0.05158
Cre01.g047600.t1.2	1.96418	0.05158
Cre04.g216950.t1.2	1.96418	0.05158
Cre01.g006950.t2.1	1.96418	0.05158
Cre12.g525700.t1.2	1.96418	0.05158
Cre16.g658075.t1.1	1.96418	0.05158
Cre14.g630883.t1.1	1.96418	0.05158
Cre17.g747297.t1.1	1.96418	0.05158
Cre07.g340850.t1.2	1.96418	0.05158
Cre06.g305900.t1.1	1.96418	0.05158
Cre09.g389430.t1.1	1.96418	0.05158
Cre14.g629750.t2.1	1.96418	0.05158
Cre12.g508852.t1.1	1.96418	0.05158
Cre08.g362450.t1.2	1.96418	0.05158
Cre04.g217945.t2.1	1.96418	0.05158
Cre01.g011901.t1.1	1.96418	0.05158
Cre13.g573800.t1.2	1.96418	0.05158
Cre03.g184800.t1.1	1.96418	0.05158
Cre07.g328500.t1.1	1.96418	0.05158
Cre12.g517700.t1.2	1.96418	0.05158
Cre16.g676757.t2.1	1.96418	0.05158
Cre02.g080550.t1.1	1.96418	0.05158
Cre02.g081400.t1.2	1.96418	0.05158
Cre12.g536000.t1.2	1.96418	0.05158
Cre04.g217945.t3.1	1.96418	0.05158
Cre10.g459900.t2.1	1.96418	0.05158
Cre05.g239900.t1.1	1.96418	0.05158
Cre16.g686850.t1.2	1.96418	0.05158
Cre12.g500715.t1.2	1.96418	0.05158
Cre17.g731700.t1.1	1.96418	0.05158
Cre01.g045903.t1.1	1.96418	0.05158
Cre08.g368450.t2.1	1.96418	0.05158
Cre02.g117200.t1.2	1.96418	0.05158
Cre03.g182050.t1.2	1.96418	0.05158
Cre06.g306300.t1.2	1.96418	0.05158
Cre03.g144707.t1.1	1.96418	0.05158
Cre01.g045700.t1.1	1.96418	0.05158
Cre03.g186200.t1.2	1.96418	0.05158
Cre16.g662350.t1.1	1.96418	0.05158
Cre06.g271050.t1.1	1.96418	0.05158
Cre02.g111050.t1.1	1.96418	0.05158
Cre09.g414000.t1.2	1.96418	0.05158
Cre03.g173800.t1.2	1.96418	0.05158
Cre06.g294650.t1.2	1.96418	0.05158
Cre03.g146627.t1.1	1.96418	0.05158
Cre05.g245900.t1.2	1.96418	0.05158
Cre02.g079600.t1.2	1.96418	0.05158
Cre06.g270350.t1.1	1.96418	0.05158
Cre08.g385500.t1.2	1.96418	0.05158
Cre01.g053150.t1.2	1.96418	0.05158
Cre01.g026650.t1.2	1.96418	0.05158
Cre11.g476650.t1.1	1.96418	0.05158
Cre09.g411500.t2.1	1.96418	0.05158
Cre10.g432600.t1.1	1.96418	0.05158
Cre08.g368400.t1.2	1.96418	0.05158
Cre13.g573950.t1.1	1.96418	0.05158
Cre02.g086000.t1.1	1.96418	0.05158
Cre01.g053450.t1.1	1.96418	0.05158
Cre01.g066187.t1.1	1.96418	0.05158
Cre07.g339750.t2.1	1.96418	0.05158
Cre16.g676757.t1.1	1.96418	0.05158
Cre12.g557700.t1.2	1.96418	0.05158
Cre12.g491050.t1.2	1.96418	0.05158
Cre08.g368900.t2.1	1.96418	0.05158
Cre03.g159500.t4.1	1.96418	0.05158
Cre16.g677026.t1.1	1.96418	0.05158
Cre09.g396600.t1.1	1.96418	0.05158
Cre18.g749497.t1.1	1.96418	0.05158
Cre18.g749447.t1.1	1.96418	0.05158
Cre09.g391900.t1.1	1.96418	0.05158
Cre16.g651050.t1.2	1.96418	0.05158
Cre09.g386735.t1.1	1.96418	0.05158
Cre02.g120100.t1.2	1.96418	0.05158
Cre06.g273750.t1.1	1.96418	0.05158
Cre15.g637761.t2.1	1.96418	0.05158
Cre03.g144847.t1.1	1.96418	0.05158
Cre13.g564800.t1.1	1.96418	0.05158
Cre13.g586550.t1.2	1.96418	0.05158
Cre07.g348200.t1.1	1.96418	0.05158
Cre10.g466750.t2.1	1.96418	0.05158
Cre12.g538650.t1.1	1.96418	0.05158
ChreCp003	1.96418	0.05158
Cre12.g511700.t1.2	1.96418	0.05158
Cre13.g607350.t1.2	1.96418	0.05158
Cre11.g467688.t2.1	1.96418	0.05158
Cre06.g258733.t2.1	1.96418	0.05158
Cre06.g276050.t1.2	1.96418	0.05158
Cre03.g159800.t1.1	1.96418	0.05158
Cre19.g750547.t2.1	1.96418	0.05158
Cre09.g392729.t1.1	1.96418	0.05158
Cre06.g273200.t1.1	1.96418	0.05158
Cre04.g215050.t1.2	1.96418	0.05158
Cre02.g119100.t1.2	1.96418	0.05158
Cre06.g275150.t1.2	1.96418	0.05158
Cre16.g693202.t1.1	1.96418	0.05158
Cre06.g300500.t1.1	1.96418	0.05158
Cre06.g267600.t2.1	1.96418	0.05158
Cre12.g522350.t1.2	1.96418	0.05158
Cre02.g119050.t1.1	1.96418	0.05158
Cre13.g565321.t1.1	1.96418	0.05158
Cre05.g234700.t1.1	1.96418	0.05158
Cre02.g144650.t1.2	1.96418	0.05158
Cre04.g226550.t2.1	1.96418	0.05158
Cre05.g232200.t1.2	1.96418	0.05158
Cre05.g239850.t2.1	1.96418	0.05158
Cre07.g336600.t2.1	1.96418	0.05158
Cre18.g749847.t1.1	1.96418	0.05158
Cre17.g710200.t2.1	1.96418	0.05158
Cre01.g032650.t2.1	1.96418	0.05158
Cre10.g461750.t1.1	1.96418	0.05158
Cre06.g270100.t1.1	1.96418	0.05158
Cre06.g252550.t1.1	1.96418	0.05158
Cre04.g224100.t2.1	1.96418	0.05158
Cre12.g531200.t1.1	1.96418	0.05158
Cre01.g015000.t1.2	1.96418	0.05158
Cre06.g309000.t1.2	1.96418	0.05158
Cre12.g514000.t1.2	1.96418	0.05158
Cre16.g684550.t1.1	1.96418	0.05158
Cre06.g282000.t1.1	1.96418	0.05158
Cre09.g411500.t1.1	1.96418	0.05158
Cre10.g448500.t1.1	1.96418	0.05158
Cre13.g603900.t1.2	1.96418	0.05158
Cre06.g291600.t1.1	1.96418	0.05158
Cre08.g379350.t1.1	1.96418	0.05158
Cre05.g245550.t1.1	1.96418	0.05158
Cre17.g747797.t2.1	1.96418	0.05158
Cre04.g217934.t1.1	1.96418	0.05158
Cre05.g244700.t1.1	1.96418	0.05158
Cre08.g376100.t1.2	1.96418	0.05158
Cre12.g504050.t1.1	1.96418	0.05158
Cre14.g627850.t1.2	1.96418	0.05158
Cre16.g685550.t1.2	1.96418	0.05158
Cre12.g484000.t1.2	1.96418	0.05158
Cre12.g531000.t2.1	1.96418	0.05158
Cre04.g217915.t1.1	1.96418	0.05158
Cre16.g651900.t1.1	1.96418	0.05158
Cre06.g291600.t2.1	1.96418	0.05158
Cre07.g344600.t1.2	1.96418	0.05158
Cre01.g028250.t1.2	1.96418	0.05158
Cre02.g120150.t1.2	1.96418	0.05158
Cre01.g053300.t1.1	1.96418	0.05158
Cre13.g579582.t1.1	1.96418	0.05158
Cre14.g625450.t1.2	1.96418	0.05158
Cre02.g076600.t1.2	1.96418	0.05158
Cre09.g407200.t1.2	1.96418	0.05158
Cre07.g355100.t1.2	1.96418	0.05158
Cre09.g394436.t1.1	1.96418	0.05158
Cre14.g629750.t1.1	1.96418	0.05158
Cre03.g180450.t1.2	1.96418	0.05158
Cre04.g223050.t1.2	1.96418	0.05158
Cre09.g388650.t1.1	1.96418	0.05158
Cre07.g319320.t1.1	1.96418	0.05158
Cre14.g629920.t1.1	1.96418	0.05158
Cre10.g419050.t2.1	1.96418	0.05158
Cre03.g159500.t3.1	1.96418	0.05158
Cre05.g232002.t2.1	1.96418	0.05158
Cre07.g355600.t1.1	1.96418	0.05158
Cre08.g382350.t1.2	1.96418	0.05158
Cre13.g576150.t1.1	1.96418	0.05158
Cre03.g159254.t2.1	1.96418	0.05158
Cre07.g342350.t1.2	1.96418	0.05158
Cre05.g248400.t1.2	1.96418	0.05158
Cre10.g424100.t1.2	1.96418	0.05158
Cre11.g477625.t1.1	1.96418	0.05158
Cre06.g278221.t1.1	1.96418	0.05158
Cre02.g110800.t1.1	1.96418	0.05158
Cre05.g234550.t2.1	1.96418	0.05158
Cre13.g592500.t1.1	1.96418	0.05158
Cre14.g611552.t1.1	1.96418	0.05158
Cre17.g736650.t1.2	1.96418	0.05158
Cre14.g615900.t1.1	1.96418	0.05158
Cre06.g306350.t1.2	1.96418	0.05158
Cre02.g093950.t1.2	1.96418	0.05158
Cre12.g543350.t2.1	1.96418	0.05158
Cre07.g320550.t1.2	1.96418	0.05158
Cre12.g557900.t1.2	1.96418	0.05158
Cre16.g649050.t1.1	1.96418	0.05158
Cre17.g707300.t1.2	1.96418	0.05158
Cre10.g426292.t1.1	1.96418	0.05158
Cre06.g293950.t1.2	1.96418	0.05158
Cre12.g537641.t1.1	1.96418	0.05158
Cre06.g307300.t1.1	1.96418	0.05158
Cre02.g092600.t1.2	1.96418	0.05158
Cre16.g683900.t1.1	1.96418	0.05158
Cre05.g239750.t1.2	1.96418	0.05158
Cre02.g117000.t1.1	1.96418	0.05158
Cre07.g355150.t1.1	1.96418	0.05158
Cre02.g082877.t1.1	1.96418	0.05158
Cre12.g554850.t1.2	1.96418	0.05158
Cre07.g343700.t1.2	1.96418	0.05158
Cre10.g429100.t1.2	1.96418	0.05158
Cre04.g226550.t1.2	1.96418	0.05158
Cre03.g203850.t1.2	1.96418	0.05158
Cre03.g198200.t1.1	1.96418	0.05158
Cre03.g164600.t1.2	1.96418	0.05158
Cre09.g398993.t1.1	1.96418	0.05158
Cre03.g164350.t1.1	1.96418	0.05158
Cre09.g388800.t1.2	1.96418	0.05158
Cre12.g541352.t2.1	1.96418	0.05158
Cre03.g144524.t1.1	1.96418	0.05158
Cre12.g499250.t1.1	1.96418	0.05158
Cre06.g311000.t1.1	1.96418	0.05158
Cre07.g322950.t1.2	1.96418	0.05158
Cre07.g335600.t1.2	1.96418	0.05158
Cre03.g193750.t1.1	1.96418	0.05158
Cre12.g543350.t3.1	1.96418	0.05158
Cre12.g518650.t1.2	1.96418	0.05158
Cre03.g172000.t1.2	1.96418	0.05158
Cre16.g674950.t1.2	1.96418	0.05158
Cre08.g384750.t1.1	1.96418	0.05158
Cre07.g323750.t1.1	1.96418	0.05158
Cre13.g582201.t1.1	1.96418	0.05158
Cre12.g558700.t1.2	1.96418	0.05158
Cre06.g296250.t1.1	1.96418	0.05158
Cre16.g687350.t1.2	1.96418	0.05158
Cre11.g467630.t1.1	1.96418	0.05158
Cre13.g591400.t1.1	1.96418	0.05158
Cre10.g438050.t1.1	1.96418	0.05158
Cre12.g530550.t1.1	1.96418	0.05158
Cre06.g276450.t1.1	1.96418	0.05158
Cre14.g621351.t1.1	1.96418	0.05158
Cre16.g659350.t1.2	1.96418	0.05158
Cre16.g663850.t1.1	1.96418	0.05158
Cre09.g387350.t1.2	1.96418	0.05158
Cre08.g368900.t1.2	1.96418	0.05158
Cre10.g436350.t1.1	1.96418	0.05158
Cre09.g394102.t1.1	1.96418	0.05158
Cre08.g373050.t1.1	1.96418	0.05158
Cre03.g193500.t1.2	1.96418	0.05158
Cre09.g390200.t1.1	1.96418	0.05158
Cre02.g085850.t1.1	1.96418	0.05158
Cre10.g458500.t1.2	1.96418	0.05158
Cre04.g214502.t1.1	1.96418	0.05158
Cre10.g433000.t1.1	1.96418	0.05158
Cre07.g331300.t1.2	1.96418	0.05158
Cre09.g400478.t1.1	1.96418	0.05158
Cre16.g683350.t1.2	1.96418	0.05158
Cre01.g007700.t1.1	1.96418	0.05158
Cre12.g507051.t1.1	1.96418	0.05158
Cre03.g174400.t1.2	1.96418	0.05158
Cre16.g691888.t1.1	1.96418	0.05158
Cre07.g354450.t1.2	1.96418	0.05158
Cre08.g360200.t1.2	1.96418	0.05158
Cre07.g355650.t1.1	1.96418	0.05158
Cre03.g183700.t1.1	1.96418	0.05158
Cre02.g087950.t1.2	1.96418	0.05158
Cre03.g183850.t1.2	1.96418	0.05158
Cre14.g614900.t1.2	1.96418	0.05158
Cre02.g088250.t1.2	1.96418	0.05158
ChreCp009	1.96418	0.05158
Cre01.g012126.t2.1	1.96418	0.05158
Cre13.g572750.t2.1	1.96418	0.05158
Cre07.g354400.t1.1	1.96418	0.05158
Cre06.g276450.t2.1	1.96418	0.05158
Cre08.g385400.t1.2	1.96418	0.05158
Cre13.g569850.t1.2	1.96418	0.05158
Cre12.g494850.t1.2	1.96418	0.05158
Cre12.g530650.t1.1	1.96418	0.05158
Cre03.g145727.t1.1	1.96418	0.05158
Cre10.g446100.t1.2	1.96418	0.05158
Cre08.g369300.t1.2	1.96418	0.05158
Cre03.g207713.t1.1	1.96418	0.05158
Cre09.g417150.t1.2	1.96418	0.05158
Cre06.g271400.t1.1	1.96418	0.05158
Cre01.g019100.t1.2	1.96418	0.05158
Cre08.g367800.t1.2	1.96418	0.05158
Cre01.g044100.t1.2	1.96418	0.05158
Cre13.g567950.t1.2	1.96418	0.05158
Cre07.g343433.t1.1	1.96418	0.05158
Cre02.g082825.t1.1	1.96418	0.05158
Cre11.g481200.t1.2	1.96418	0.05158
Cre06.g304650.t1.1	1.96418	0.05158
Cre02.g087300.t1.1	1.96418	0.05158
Cre07.g336600.t1.1	1.96418	0.05158
Cre06.g280950.t1.2	1.96418	0.05158
Cre12.g532450.t1.2	1.96418	0.05158
Cre04.g217945.t1.1	1.96418	0.05158
Cre12.g488050.t1.2	1.96418	0.05158
Cre07.g334800.t1.2	1.96418	0.05158
Cre03.g161000.t1.1	1.96418	0.05158
Cre06.g278202.t1.1	1.96419	0.05158	GAL1PP:: gal1p_c + h2o_c --> gal_c + pi_c => (0, 0);
Cre16.g657300.t1.2	1.96453	0.05158	CYEUOLCYCI:: cyeuol_c --> obfool_c => (0, 0);
Cre16.g673000.t1.2	1.96476	0.05158	UDPGtni:: atp_c + h2o_c + udpg_c --> adp_c + h_c + pi_c + udpg_n => (0, 0);
Cre03.g181400.t1.1	1.96503	0.05158	ADCS:: chor_c + gln_L_c --> 4adcho_c + glu_L_c => (0, 0);
Cre01.g031550.t1.1	1.96536	0.05158	BTPS:: ap4a_n + h2o_n --> 2.0 adp_n + 2.0 h_n => (0, 0);
Cre11.g467753.t1.1	1.96697	0.05158	HOXG:: 3.0 h_c + 3.0 nadph_c + 3.0 o2_c + pheme_c --> biliverd_c + co_c + fe2_c + 3.0 h2o_c + 3.0 nadp_c => (0, 0);
Cre09.g388060.t1.1	1.96704	0.05158	ANXANASCOR:: anxan_u + ascb_L_u --> dhdascb_u + h2o_u + zaxan_u => (0, 0); VIOXANOR:: ascb_L_u + vioxan_u --> anxan_u + dhdascb_u + h2o_u => (0, 0);
Cre10.g438650.t1.2	1.96924	0.05158	ATCM:: atp_c + cmp_c --> adp_c + cdp_c => (0, 0); ATDCM:: atp_c + dcmp_c --> adp_c + dcdp_c => (0, 0);
Cre16.g691552.t1.1	1.96994	0.05158
Cre03.g158900.t1.2	1.97106	0.05158	PDHe2hr:: adhlam_h + coa_h --> accoa_h + dhlam_h => (0, 0);
Cre17.g700100.t1.1	1.97177	0.05158	34HPPYRI:: 34hpp_c --> 2h34hppr_c => (0, 0);
Cre06.g292350.t1.2	1.9726	0.05158	GLU4ABUTthi:: 4abut_c + glu_L_h --> 4abut_h + glu_L_c => (0, 0); GLU4ABUTtmi:: 4abut_c + glu_L_m --> 4abut_m + glu_L_c => (0, 0); PTRCtmi:: h_c + ptrc_c --> h_m + ptrc_m => (0, 0); SPMDtmi:: h_c + spmd_c --> h_m + spmd_m => (0, 0);
Cre04.g230144.t1.1	1.97546	0.05158	SERPT:: h_c + pmtcoa_c + ser_L_c --> 3dsphgn_c + co2_c + coa_c => (0, 0);
Cre02.g112850.t1.1	1.97589	0.05158
Cre12.g531700.t1.1	1.97737	0.05158	AMPD:: amp_c + h2o_c + h_c --> imp_c + nh4_c => (0, 0);
Cre14.g619133.t1.1	1.97923	0.05158	SUCDH_q8_m:: q8_m + succ_m --> fum_m + q8h2_m => (0, 0);
Cre06.g264200.t1.2	1.97923	0.05158	SUCDH_q8_m:: q8_m + succ_m --> fum_m + q8h2_m => (0, 0);
Cre02.g073900.t1.1	1.97939	0.05158	CAROMO:: caro_h + o2_h --> 2.0 retinal_h => (0, 0); RETACIH:: h2o_s + retac_s --> ac_s + h_s + retinol_cis_11_s => (0, 0); RETPALMIH:: h2o_s + retpalm_s --> h_s + hdca_s + retinol_cis_11_s => (0, 0);	rhodopsin_s: 0.100=>0.000 CH_Carotenoid ;
Cre12.g542850.t1.2	1.97988	0	ACDO:: 12dmpo_c + o2_c --> 2kmb_c + for_c + h_c => (0, 0); ACDO_co:: 12dmpo_c + o2_c --> 3mtpa_c + co_c + for_c + h_c => (0, 0);	dgts16018111Z_c: 0.045=>0.000 CH_Lipid ; dgts1601819Z_c: 0.045=>0.000 CH_Lipid ; dgts1601829Z12Z_c: 0.045=>0.000 CH_Lipid ; dgts1601835Z9Z12Z_c: 0.045=>0.000 CH_Lipid ; dgts1601845Z9Z12Z15Z_c: 0.045=>0.000 CH_Lipid ; dgts18111Z18111Z_c: 0.043=>0.000 CH_Lipid ; dgts18111Z1819Z_c: 0.043=>0.000 CH_Lipid ; dgts18111Z1829Z12Z_c: 0.043=>0.000 CH_Lipid ; dgts18111Z1835Z9Z12Z_c: 0.043=>0.000 CH_Lipid ; d…
Cre01.g016528.t1.1	1.97988	0	ACRS:: dkmpp_c --> 2h3kmtp_c + h_c => (0, 0); ACRSP:: 2h3kmtp_c + h2o_c --> 12dmpo_c + pi_c => (0, 0);	dgts16018111Z_c: 0.045=>0.000 CH_Lipid ; dgts1601819Z_c: 0.045=>0.000 CH_Lipid ; dgts1601829Z12Z_c: 0.045=>0.000 CH_Lipid ; dgts1601835Z9Z12Z_c: 0.045=>0.000 CH_Lipid ; dgts1601845Z9Z12Z15Z_c: 0.045=>0.000 CH_Lipid ; dgts18111Z18111Z_c: 0.043=>0.000 CH_Lipid ; dgts18111Z1819Z_c: 0.043=>-0.000 CH_Lipid ; dgts18111Z1829Z12Z_c: 0.043=>-0.000 CH_Lipid ; dgts18111Z1835Z9Z12Z_c: 0.043=>-0.000 CH_Lipid …
Cre16.g671250.t1.2	1.98126	0.05158
Cre10.g458450.t1.1	1.98163	0.05158
Cre09.g396700.t1.2	1.98163	0.05158
Cre03.g197750.t1.2	1.98163	0.05158
Cre09.g391650.t1.2	1.98163	0.05158
Cre12.g530600.t1.1	1.98163	0.05158
Cre06.g257950.t1.2	1.98163	0.05158
Cre12.g511150.t1.2	1.98163	0.05158
Cre10.g456900.t1.2	1.98163	0.05158
Cre17.g699000.t1.2	1.98163	0.05158
Cre17.g699000.t2.1	1.98163	0.05158
Cre06.g284700.t1.2	1.98163	0.05158
Cre09.g387726.t1.1	1.98163	0.05158
Cre05.g232150.t1.2	1.98163	0.05158
Cre06.g262100.t1.1	1.98163	0.05158
Cre09.g396650.t1.2	1.98163	0.05158
Cre17.g711250.t1.2	1.98163	0.05158
Cre01.g048050.t1.2	1.98315	0.05158	PPCL:: 4ppan_c + atp_c + cys_L_c --> 4ppcys_c + amp_c + h_c + ppi_c => (0, 0); PPCL_CTP:: 4ppan_c + ctp_c + cys_L_c --> 4ppcys_c + cmp_c + h_c + ppi_c => (0, 0);
Cre02.g095092.t1.1	1.98332	0	PSY:: 2.0 ggdp_h --> 2.0 h_h + phyto_h + 2.0 ppi_h => (0, 0);	acaro_h: 0.050=>0.000 CH_Carotenoid ; anxan_u: 0.050=>0.000 CH_Carotenoid ; caro_u: 0.050=>0.000 CH_Carotenoid ; loroxan_u: 0.050=>0.000 CH_Carotenoid ; lut_u: 0.050=>0.000 CH_Carotenoid ; neoxan_u: 0.050=>0.000 CH_Carotenoid ; rhodopsin_s: 0.100=>0.000 CH_Carotenoid ; vioxan_u: 0.050=>-0.000 CH_Carotenoid ; zaxan_u: 0.050=>-0.000 CH_Carotenoid ;
Cre02.g105150.t1.1	1.98338	0.05158	ARGD:: glu_L_c + h_c --> 4abut_c + co2_c => (0, 0); ARGDh:: glu_L_h + h_h --> 4abut_h + co2_h => (0, 0); ARDC:: arg_L_m + h_m --> agm_m + co2_m => (0, 0);
Cre07.g331550.t1.2	1.98439	0.05158	PSAT:: 3php_h + glu_L_h --> akg_h + pser_L_h => (0, 0);
Cre06.g290000.t1.1	1.98506	0.05158	UGAH:: h2o_m + h_m + udg_m --> nh4_m + urdglyc_m => (0, 0);
Cre01.g012600.t1.1	1.98546	0.05158
Cre08.g379700.t1.2	1.98557	0.02981	ACGAMPM:: acgam6p_c --> acgam1p_c => (0, 0);	man_c: 0.165=>0.005 CH_Carbohydrate ;
Cre03.g200543.t1.1	1.98774	0.05158	DATPtm:: dadp_c + datp_m --> dadp_m + datp_c => (0, 0); DCTPtm:: dcdp_c + dctp_m --> dcdp_m + dctp_c => (0, 0); DGTPtm:: dgdp_c + dgtp_m --> dgdp_m + dgtp_c + h_m => (0, 0); DTTPtm:: dtdp_c + dttp_m --> dtdp_m + dttp_c => (0, 0);
Cre02.g147650.t1.2	1.98786	0.02981	MPAKI:: man6p_c --> f6p_B_c => (0, 0);	man_c: 0.165=>0.005 CH_Carbohydrate ;
Cre02.g078300.t1.1	1.98855	0.05158
Cre16.g671000.t1.2	1.99115	0.05158
Cre10.g428550.t1.2	1.99185	0.05158	DHPS:: 2ahhmp_c + 4abz_c --> dhpt_c + h2o_c => (0, 0); FOLD3:: 2ahhmd_c + 4abz_c --> dhpt_c + h_c + ppi_c => (0, 0);
Cre03.g150950.t1.1	1.99201	0.02981	DOLPMT:: dolp_c + gdpmann_c --> dolmanp_c + gdp_c => (0, 0);	man_c: 0.165=>0.005 CH_Carbohydrate ;
Cre06.g264450.t1.2	1.99224	0.05158	ASPth:: asp_L_c + h_c --> asp_L_h + h_h => (0, 0); GLUth:: glu_L_h + h_h --> glu_L_c + h_c => (0, 0); ASPtx:: asp_L_x + h_x --> asp_L_c + h_c => (0, 0); ASPtm:: asp_L_c + h_c --> asp_L_m + h_m => (0, 0); GLUtm:: glu_L_c + h_c --> glu_L_m + h_m => (0, 0);
Cre02.g145200.t1.1	1.99303	0.05158	MCDC:: malcoa_c --> accoa_c + co2_c => (0, 0);
Cre02.g116150.t1.1	1.99364	0.05158	GDPMT:: asnglcnacglcnacman_man_manman_man_manmanman_c + gdpmann_c --> asnglcnacglcnacman_man_manman_man_man_man_manman_c + gdp_c + h_c => (0, 0);
Cre08.g385750.t1.2	1.99408	0.05158	GNKh:: atp_h + glcn_h --> 6pgc_h + adp_h + h_h => (0, 0);
Cre13.g576400.t1.2	1.99429	0.05158	ADCL:: 4adcho_c --> 4abz_c + h_c + pyr_c => (0, 0);
Cre03.g168550.t1.1	1.9959	0.05158	ASNtx:: asn_L_c + h_c --> asn_L_x + 2.0 h_x => (0, 0);
Cre02.g112000.t1.1	1.99612	0.05158	GLYNA1th:: gly_c + na1_c --> gly_h + na1_h => (0, 0); SERNA1th:: na1_c + ser_L_c --> na1_h + ser_L_h => (0, 0); THRNA1th:: na1_c + thr_L_c --> na1_h + thr_L_h => (0, 0); ALANA1tx:: ala_L_c + na1_c --> ala_L_x + na1_x => (0, 0); ALANA1tm:: ala_L_c + na1_c --> ala_L_m + na1_m => (0, 0); ASNNA1tm:: asn_L_c + na1_c --> asn_L_m + h_m + na1_m => (0, 0); GLYNA1tm:: gly_c + na1_c --> gly_m + na1_m => (0,…
Cre10.g423550.t1.1	1.99636	0.05158	THRA:: thr_L_h --> acald_h + gly_h => (0, 0);
Cre01.g036850.t1.2	1.9965	0.05158
Cre16.g678850.t1.1	1.99676	0.05158	MHGS:: aacoa_c + accoa_c + h2o_c --> coa_c + hmgcoa_c => (0, 0);
Cre12.g555500.t1.2	1.99702	0.05158	NNPRT:: dmbzid_c + nicrnt_c --> 5prdmbz_c + h_c + nac_c => (0, 0);
Cre12.g531150.t1.1	1.99769	0.05079	AGAKI:: glc_A_h --> fru_B_h => (0, 0);
Cre03.g165700.t1.1	1.99856	0.05158	PDCm:: 2ahethmpp_m --> acald_m + thmpp_m => (0, 0); PYRDC:: h_m + pyr_m --> acald_m + co2_m => (0, 0);
Cre06.g275050.t1.1	1.99909	0.05158	THFGLUH:: h2o_c + thfglu_c --> glu_L_c + h_c + thf_c => (0, 0);
Cre09.g410750.t1.2	1.99983	0.05158	NO2R:: 6.0 fdxrd_h + no2_h --> 6.0 fdxox_h + 2.0 h2o_h + 4.0 h_h + nh4_h => (0, 0);
Cre09.g400550.t1.2	2.00131	0.05158	NOS:: arg_L_c + nadph_c + o2_c --> citr_L_c + 2.0 h_c + nadp_c + no_c => (0, 0); NOS1:: arg_L_c + h_c + nadph_c + o2_c --> h2o_c + nadp_c + nwharg_c => (0, 0); NOS2:: h_c + nadph_c + 2.0 nwharg_c + 2.0 o2_c --> 2.0 citr_L_c + 2.0 h2o_c + nadp_c + 2.0 no_c => (0, 0);
Cre13.g562501.t1.1	2.00153	0.05158	SLDK:: atp_m + h2o_m + seln_m --> amp_m + 2.0 h_m + pi_m + selnp_m => (0, 0);
Cre02.g076800.t1.2	2.00201	0.05158	44MZYMOR:: 44mctr_c + h_c + nadph_c --> 44mzym_c + nadp_c => (0, 0); MERGTROLR:: h_c + mergtrol_c + nadph_c --> mfecostrl_c + nadp_c => (0, 0);
Cre05.g241850.t1.2	2.00235	0.05158	ATPCS:: atp_c + cit_c + coa_c --> accoa_c + adp_c + oaa_c + pi_c => (0, 0);
Cre02.g088600.t1.2	2.00235	0.05158	ATPCS:: atp_c + cit_c + coa_c --> accoa_c + adp_c + oaa_c + pi_c => (0, 0);
Cre13.g580700.t1.1	2.00263	0.05158	ATAH_co2:: alltt_m + h2o_m + h_m --> co2_m + nh4_m + udg_m => (0, 0);
Cre03.g190850.t1.2	2.00485	0.05158
Cre02.g095076.t1.1	2.00568	0.05158	PTRCthr:: h_h + ptrc_c --> h_c + ptrc_h => (0, 0); SPMDtmr:: h_m + spmd_c --> h_c + spmd_m => (0, 0);
Cre10.g423450.t1.2	2.00812	0.05158	CYSCL:: 4ppcys_c + h_c --> co2_c + pan4p_c => (0, 0);
Cre16.g652050.t1.2	2.01006	0.05158	URO2:: nadh_m + o2_m + urate_m --> 5hiu_m + h2o_m + nad_m => (0, 0);
Cre03.g206800.t1.1	2.01037	0.05158	GALth:: gal_c + h_c --> gal_h + h_h => (0, 0);
Cre04.g227400.t1.2	2.0112	0.05158	TFENFEOR:: h_h + nadh_h + tfenfe3_h --> nad_h + tfenfe2_h => (0, 0);
Cre09.g398252.t1.1	2.01224	0.05158	BTS:: btal_c + h_c + nadh_c --> 1btol_c + nad_c => (0, 0); BTS_nadph:: btal_c + h_c + nadph_c --> 1btol_c + nadp_c => (0, 0);
Cre12.g560200.t1.2	2.0123	0.02981	ACGAM6PSi:: accoa_c + gam6p_c --> acgam6p_c + coa_c + h_c => (0, 0);	man_c: 0.165=>0.005 CH_Carbohydrate ;
Cre03.g153900.t1.2	2.0125	0.05158	FAH120:: cytP450r_h + ddca_h + o2_h --> cytP450o_h + h2o_h + whddca_h => (0, 0); FAH140:: cytP450r_h + o2_h + ttdca_h --> cytP450o_h + h2o_h + whttdca_h => (0, 0); FAH160:: cytP450r_h + hdca_h + o2_h --> cytP450o_h + h2o_h + whhdca_h => (0, 0); FAH1819Z:: cytP450r_h + o2_h + ocdce9a_h --> cytP450o_h + h2o_h + whodce9a_h => (0, 0); FAH1829Z12Z:: cytP450r_h + lnlc_h + o2_h --> cytP450o_h + h2o_h + …
Cre04.g214100.t1.2	2.01261	0.05158	SHCHF:: fe2_h + scl_h --> sheme_h => (0, 0);
Cre07.g325734.t1.1	2.01341	0.05158	ATDGDm:: atp_m + dgdp_m + h_m --> adp_m + dgtp_m => (0, 0); ATGDm:: atp_m + gdp_m + h_m --> adp_m + gtp_m => (0, 0); ATIDm:: atp_m + idp_m --> adp_m + itp_m => (0, 0); NDPKm:: atp_m + dadp_m --> adp_m + datp_m => (0, 0); ATCDm:: atp_m + cdp_m --> adp_m + ctp_m => (0, 0); ATDCDm:: atp_m + dcdp_m --> adp_m + dctp_m => (0, 0); ATDTDm:: atp_m + dtdp_m --> adp_m + dttp_m => (0, 0); ATDUDm:: atp_m + du…
Cre12.g516550.t1.2	2.01342	0.02981	BDMT:: doldpglcnacglcnac_c + gdpmann_c --> doldpglcnacglcnacman_c + gdp_c + h_c => (0, 0);	man_c: 0.165=>0.005 CH_Carbohydrate ;
Cre09.g389356.t1.1	2.0135	0.05158	ALLTNtm:: alltn_c + h_c --> alltn_m + 2.0 h_m => (0, 0);
Cre02.g090150.t1.2	2.01362	0.05158	PBAL:: ala_B_c + atp_c + pant_R_c --> amp_c + 2.0 h_c + pnto_R_c + ppi_c => (0, 0); PBALm:: ala_B_m + atp_m + pant_R_m --> amp_m + 3.0 h_m + pnto_R_m + ppi_m => (0, 0);
Cre09.g401886.t1.1	2.01469	0.05158	CCP2m:: 2.0 focytc_m + h2o2_m --> 2.0 ficytc_m + 2.0 h2o_m => (0, 0);	h_c: 38.534=>33.000 ;
Cre12.g537200.t1.2	2.01596	0.05158	AKGDHmi:: akg_m + h_m + lpam_m --> co2_m + sdhlam_m => (0, 0);
Cre05.g233800.t1.2	2.01709	0.05158	GLYTLm:: atp_m + gly_m + trnagly_m --> amp_m + glytrna_m + h_m + ppi_m => (0, 0);
Cre08.g375500.t1.2	2.01837	0.05158	GF6PTA:: f6p_B_c + gln_L_c --> gam6p_c + glu_L_c => (0, 0);
Cre13.g568800.t1.2	2.01869	0.05158	NADHOR:: 5.0 h_m + nadh_m + q8_m --> 4.0 h_i + nad_m + q8h2_m => (0, 0);
Cre16.g679500.t1.2	2.01869	0.05158	NADHOR:: 5.0 h_m + nadh_m + q8_m --> 4.0 h_i + nad_m + q8h2_m => (0, 0);
Cre12.g496750.t1.2	2.01869	0.05158	NADHOR:: 5.0 h_m + nadh_m + q8_m --> 4.0 h_i + nad_m + q8h2_m => (0, 0);
Cre07.g327400.t1.1	2.01869	0.05158	NADHOR:: 5.0 h_m + nadh_m + q8_m --> 4.0 h_i + nad_m + q8h2_m => (0, 0);
Cre12.g492300.t1.2	2.01869	0.05158	NADHOR:: 5.0 h_m + nadh_m + q8_m --> 4.0 h_i + nad_m + q8h2_m => (0, 0);
Cre06.g278188.t1.1	2.01869	0.05158	NADHOR:: 5.0 h_m + nadh_m + q8_m --> 4.0 h_i + nad_m + q8h2_m => (0, 0);
Cre12.g555250.t1.2	2.01869	0.05158	NADHOR:: 5.0 h_m + nadh_m + q8_m --> 4.0 h_i + nad_m + q8h2_m => (0, 0);
Cre07.g333900.t1.1	2.01869	0.05158	NADHOR:: 5.0 h_m + nadh_m + q8_m --> 4.0 h_i + nad_m + q8h2_m => (0, 0);
Cre09.g402552.t1.1	2.01869	0.05158	NADHOR:: 5.0 h_m + nadh_m + q8_m --> 4.0 h_i + nad_m + q8h2_m => (0, 0);
Cre08.g378900.t1.2	2.01869	0.05158	NADHOR:: 5.0 h_m + nadh_m + q8_m --> 4.0 h_i + nad_m + q8h2_m => (0, 0);
Cre03.g146247.t1.1	2.01869	0.05158	NADHOR:: 5.0 h_m + nadh_m + q8_m --> 4.0 h_i + nad_m + q8h2_m => (0, 0);
Cre10.g450400.t1.2	2.01869	0.05158	NADHOR:: 5.0 h_m + nadh_m + q8_m --> 4.0 h_i + nad_m + q8h2_m => (0, 0);
ChrepMp07	2.01869	0.05158	NADHOR:: 5.0 h_m + nadh_m + q8_m --> 4.0 h_i + nad_m + q8h2_m => (0, 0);
Cre16.g664600.t1.2	2.01869	0.05158	NADHOR:: 5.0 h_m + nadh_m + q8_m --> 4.0 h_i + nad_m + q8h2_m => (0, 0);
Cre09.g405850.t1.1	2.01869	0.05158	NADHOR:: 5.0 h_m + nadh_m + q8_m --> 4.0 h_i + nad_m + q8h2_m => (0, 0);
Cre10.g434450.t1.2	2.01869	0.05158	NADHOR:: 5.0 h_m + nadh_m + q8_m --> 4.0 h_i + nad_m + q8h2_m => (0, 0);
Cre12.g535950.t1.2	2.01869	0.05158	NADHOR:: 5.0 h_m + nadh_m + q8_m --> 4.0 h_i + nad_m + q8h2_m => (0, 0);
ChrepMp05	2.01869	0.05158	NADHOR:: 5.0 h_m + nadh_m + q8_m --> 4.0 h_i + nad_m + q8h2_m => (0, 0);
ChrepMp02	2.01869	0.05158	NADHOR:: 5.0 h_m + nadh_m + q8_m --> 4.0 h_i + nad_m + q8h2_m => (0, 0);
Cre06.g267200.t1.2	2.01869	0.05158	NADHOR:: 5.0 h_m + nadh_m + q8_m --> 4.0 h_i + nad_m + q8h2_m => (0, 0);
ChrepMp06	2.01869	0.05158	NADHOR:: 5.0 h_m + nadh_m + q8_m --> 4.0 h_i + nad_m + q8h2_m => (0, 0);
Cre10.g422600.t1.1	2.01869	0.05158	NADHOR:: 5.0 h_m + nadh_m + q8_m --> 4.0 h_i + nad_m + q8h2_m => (0, 0);
Cre12.g511200.t1.2	2.01869	0.05158	NADHOR:: 5.0 h_m + nadh_m + q8_m --> 4.0 h_i + nad_m + q8h2_m => (0, 0);
ChrepMp03	2.01869	0.05158	NADHOR:: 5.0 h_m + nadh_m + q8_m --> 4.0 h_i + nad_m + q8h2_m => (0, 0);
Cre11.g467767.t1.1	2.01869	0.05158	NADHOR:: 5.0 h_m + nadh_m + q8_m --> 4.0 h_i + nad_m + q8h2_m => (0, 0);
Cre06.g257000.t1.2	2.01872	0.05158	SO4th:: so4_c --> so4_h => (0, 0); TSULth:: atp_c + h2o_c + tsul_c --> adp_c + h_c + pi_c + tsul_h => (0, 0); TSULtm:: atp_c + h2o_c + tsul_c --> adp_c + h_c + pi_c + tsul_m => (0, 0);
Cre03.g190500.t1.2	2.01976	0.02981	MG2A:: asnglcnacglcnacman_man_manman_manman_manmanmanglcglc_c + h2o_c --> asnglcnacglcnacman_man_manman_manman_manmanmanglc_c + glc_A_c => (0, 0); MG2B:: asnglcnacglcnacman_man_manman_manman_manmanmanglcglc_c + h2o_c --> asnglcnacglcnacman_man_manman_manman_manmanmanglc_c + glc_B_c => (0, 0); MG3A:: asnglcnacglcnacman_man_manman_manman_manmanmanglc_c + h2o_c --> asnglcnacglcnacman_man_manman_manm…	man_c: 0.165=>0.005 CH_Carbohydrate ;
Cre07.g352450.t1.2	2.02064	0.05158	HBNOm:: bhb_m + nad_m --> acac_m + h_m + nadh_m => (0, 0); HBNOx:: bhb_x + nad_x --> acac_x + h_x + nadh_x => (0, 0);
Cre13.g565650.t1.2	2.02503	0.05158	SPPS1:: ggdp_h + 5.0 ipdp_h --> 5.0 ppi_h + spp_h => (0, 0); SPPS2:: grdp_h + 7.0 ipdp_h --> 7.0 ppi_h + spp_h => (0, 0);
Cre13.g574900.t1.2	2.02836	0.05158	CALLOSESf:: h2o_f + 2.0 udpg_f --> callose_f + 2.0 h_f + 2.0 udp_f => (0, 0);
Cre13.g573150.t1.1	2.02859	0.05158
Cre16.g663100.t1.1	2.02878	0.02981	GLCNACPT:: dolp_c + 2.0 h_c + uacgam_c --> doldpglcnac_c + ump_c => (0, 0);	man_c: 0.165=>0.005 CH_Carbohydrate ;
Cre13.g577450.t1.1	2.02897	0.05158	G3PD3:: dhap_c + fadh2_c --> fad_c + glyc3p_c => (0, 0);
Cre13.g591900.t1.2	2.02913	0.05158	PLPSD1801819Z:: h2o_c + pe1801819Z_c --> etha_c + h_c + pa1801819Z_c => (0, 0); PLPSD1801829Z12Z:: h2o_c + pe1801829Z12Z_c --> etha_c + h_c + pa1801829Z12Z_c => (0, 0); PLPSD1801835Z9Z12Z:: h2o_c + pe1801835Z9Z12Z_c --> etha_c + h_c + pa1801835Z9Z12Z_c => (0, 0); PLPSD1801845Z9Z12Z15Z:: h2o_c + pe1801845Z9Z12Z15Z_c --> etha_c + h_c + pa1801845Z9Z12Z15Z_c => (0, 0); PLPSD18111Z1819Z:: h2o_c + pe18…
Cre10.g422450.t1.2	2.0297	0.05158	IAGT:: inost_c + udpgal_c --> 1Dgali_c + h_c + udp_c => (0, 0);
Cre03.g171300.t1.2	2.02977	0.05158	HDAO10x:: glyclt_x + o2_x --> glx_x + h2o2_x => (0, 0);
Cre09.g387763.t1.1	2.03199	0.05158
Cre12.g519950.t1.1	2.03289	0.05158	ATAMf:: amp_f + atp_f --> 2.0 adp_f => (0, 0); AGPTf:: atp_f + gmp_f --> adp_f + gdp_f => (0, 0);
Cre17.g746997.t1.1	2.03447	0.05158	BNOR:: btal_c + coa_c + nad_c --> btcoa_c + h_c + nadh_c => (0, 0); BNORh:: btal_h + coa_h + nad_h --> btcoa_h + h_h + nadh_h => (0, 0); ACALD:: acald_c + coa_c + nad_c --> accoa_c + h_c + nadh_c => (0, 0); ACALDh:: acald_h + coa_h + nad_h --> accoa_h + h_h + nadh_h => (0, 0);
Cre06.g306400.t1.2	2.03549	0.05158	ACPCS:: amet_c --> 1acpc_c + 5mta_c + h_c => (0, 0);	ppa_c: 0.667=>0.143 CH_Carbohydrate ;
Cre01.g029750.t1.1	2.03642	0.05158	ATCMf:: atp_f + cmp_f --> adp_f + cdp_f => (0, 0); ATDCMf:: atp_f + dcmp_f --> adp_f + dcdp_f => (0, 0); UMPKf:: atp_f + ump_f --> adp_f + udp_f => (0, 0);
Cre14.g614100.t1.2	2.0373	0.02981	DOLASNT:: Asn_X_Ser_FSLASH_Thr_c + doldpglcnacglcnacman_man_manman_manman_manmanmanglcglcglc_c --> asnglcnacglcnacman_man_manman_manman_manmanmanglcglcglc_c + doldp_c + 3.0 h_c => (0, 0);	man_c: 0.165=>0.005 CH_Carbohydrate ;
Cre12.g523300.t1.2	2.0373	0.02981	DOLASNT:: Asn_X_Ser_FSLASH_Thr_c + doldpglcnacglcnacman_man_manman_manman_manmanmanglcglcglc_c --> asnglcnacglcnacman_man_manman_manman_manmanmanglcglcglc_c + doldp_c + 3.0 h_c => (0, 0);	man_c: 0.165=>0.005 CH_Carbohydrate ;
Cre02.g103500.t1.2	2.03834	0.05158	44MZYMMO:: 44mzym_c + 2.0 h_c + 3.0 nadph_c + 3.0 o2_c --> 4mzym_int1_c + 4.0 h2o_c + 3.0 nadp_c => (0, 0); PSPHS:: h_c + nadph_c + o2_c + sphgn_c --> h2o_c + nadp_c + psphings_c => (0, 0); DHCEROR:: dhcer_c + h_c + nadph_c + o2_c --> h2o_c + nadp_c + phycer_c => (0, 0);
Cre09.g389250.t1.2	2.03866	0.05158	CITALOR:: cital_c + h2o_c + o2_c --> citalald_c + dma_c + h2o2_c => (0, 0); DDMCITALOR:: ddmcital_c + h2o_c + o2_c --> citalald_c + h2o2_c + nh4_c => (0, 0); DMCITALOR:: dmcital_c + h2o_c + o2_c --> citalald_c + h2o2_c + mma_c => (0, 0); AMO:: aact_x + h2o_x + h_x + o2_x --> h2o2_x + mthgxl_x + nh4_x => (0, 0);
Cre16.g652150.t1.2	2.03889	0.05158	FBPPH:: f26bp_c + h2o_c --> f6p_B_c + pi_c => (0, 0);
Cre03.g146507.t1.1	2.03993	0.05158	GLYATx:: accoa_x + gly_x --> 2aobut_x + coa_x + h_x => (0, 0); SERPT:: h_c + pmtcoa_c + ser_L_c --> 3dsphgn_c + co2_c + coa_c => (0, 0);
Cre10.g423500.t1.2	2.03993	0.05158	HOXGh:: 3.0 h_h + 3.0 nadph_h + 3.0 o2_h + pheme_h --> biliverd_h + co_h + fe2_h + 3.0 h2o_h + 3.0 nadp_h => (0, 0);
Cre03.g193850.t1.2	2.04039	0.05158	SUCL_gdp_m:: coa_m + gtp_m + succ_m --> gdp_m + pi_m + succoa_m => (0, 0); SUCLm:: atp_m + coa_m + h_m + succ_m --> adp_m + pi_m + succoa_m => (0, 0);
Cre17.g703700.t1.1	2.04039	0.05158	SUCL_gdp_m:: coa_m + gtp_m + succ_m --> gdp_m + pi_m + succoa_m => (0, 0); SUCLm:: atp_m + coa_m + h_m + succ_m --> adp_m + pi_m + succoa_m => (0, 0);
Cre12.g485150.t1.2	2.04055	0.05158	GAPDHm:: g3p_m + nad_m + pi_m --> 13dpg_m + h_m + nadh_m => (0, 0);
Cre06.g278143.t1.1	2.0414	0.05158	UGE:: udpglcur_c --> udpgalur_c => (0, 0);
Cre08.g360550.t1.1	2.04151	0.05158	NITR_NO:: focytc_h + 2.0 h_h + no2_h --> ficytc_h + h2o_h + no_h => (0, 0);
Cre11.g467544.t1.1	2.04272	0.05158	IDIh:: ipdp_h --> dmpp_h => (0, 0);
Cre16.g663950.t1.2	2.04319	0.05158	LTHSTRLOR:: h_c + lthstrl_c + nadph_c + o2_c --> 7dhchsterol_c + 2.0 h2o_c + nadp_c => (0, 0);
Cre03.g145267.t1.1	2.04396	0.05158	GUAD:: gua_c + h2o_c + 2.0 h_c --> nh4_c + xan_c => (0, 0);
Cre03.g185300.t1.2	2.04426	0.05158	AAPT:: arab_L_c + atp_c --> B_ara1p_c + adp_c + h_c => (0, 0);
Cre13.g607000.t1.2	2.04486	0.05158	AABHH:: 4abut_c + his_L_c --> h2o_c + hcarn_c => (0, 0); HIDP:: carn_c + h2o_c --> ala_B_c + his_L_c => (0, 0);
Cre03.g168700.t1.2	2.04502	0.05158	PGLYCPh:: 2pglyc_h + h2o_h --> glyclt_h + pi_h => (0, 0); PGLYCPx:: 2pglyc_x + h2o_x --> glyclt_x + pi_x => (0, 0);
Cre04.g229000.t1.1	2.04505	0.05158	IPKK:: atp_c + h_c + mi13456p_c --> adp_c + minohp_c => (0, 0);
Cre16.g689871.t1.1	2.04541	0.05158	ILETLm:: atp_m + ile_L_m + trnaile_m --> amp_m + h_m + iletrna_m + ppi_m => (0, 0);
Cre02.g105500.t1.2	2.04558	0.05158	AODAA:: acorn_c + h2o_c --> ac_c + orn_c => (0, 0);
Cre09.g401960.t1.1	2.04653	0.05158	PAPSPHENST:: paps_c + phen_c --> arso4_c + pap_c => (0, 0);
PSBW	2.04725	0.05158	CHLADMT:: chla_u + h_u --> mg2_u + phphtna_u => (0, 0);
Cre02.g098350.t1.1	2.04982	0.05158	FEROt:: 4.0 fe2_e + 4.0 h_e + o2_e --> 4.0 fe3_c + 2.0 h2o_e => (0, 0);
Cre03.g160400.t1.2	2.05147	0.05158	SO4NA1t:: na1_e + so4_e --> na1_c + so4_c => (0, 0); URANA1t:: na1_e + ura_e --> na1_c + ura_c => (0, 0);
Cre10.g436500.t1.2	2.05211	0.05158	GDTP:: gdptp_c + h2o_c --> 2.0 h_c + pi_c + ppgpp_c => (0, 0);
Cre17.g702750.t1.2	2.0555	0.05158	3DSPHR:: 3dsphgn_c + h_c + nadph_c --> nadp_c + sphgn_c => (0, 0);
Cre01.g005150.t1.1	2.05607	0.05158	SGAT:: glx_m + ser_L_m --> gly_m + hpyr_m => (0, 0); SPTA:: pyr_c + ser_L_c --> ala_L_c + hpyr_c => (0, 0);
Cre01.g025850.t1.2	2.05635	0.05158	MIOOR:: inost_c + o2_c --> glcur_c + h2o_c + h_c => (0, 0);
Cre02.g147302.t1.1	2.05637	0.05158	AROAT:: glu_L_c + pphn_c --> akg_c + aro_L_c + h_c => (0, 0); AROATh:: glu_L_h + pphn_h --> akg_h + aro_L_h + h_h => (0, 0); AROAT2:: asp_L_c + pphn_c --> aro_L_c + h_c + oaa_c => (0, 0); AROAT2h:: asp_L_h + pphn_h --> aro_L_h + h_h + oaa_h => (0, 0);
Cre02.g073200.t1.2	2.05643	0.05158	THRAL:: ser_L_h --> nh4_h + pyr_h => (0, 0); TAL:: thr_L_h --> 2obut_h + nh4_h => (0, 0);
Cre03.g162550.t1.1	2.05685	0.05158	MTAN:: 5mta_c + h2o_c --> 5mtr_c + ade_c => (0, 0);
Cre02.g116450.t1.2	2.0574	0.05158	RPE:: ru5p_D_c --> xu5p_D_c => (0, 0);
Cre16.g673550.t1.1	2.05889	0.05158	M5TRK:: 5mtr_c + atp_c --> 5mdr1p_c + adp_c + h_c => (0, 0);
Cre11.g467778.t1.1	2.05941	0.05158	UPRT:: ppi_c + ump_c --> prpp_c + ura_c => (0, 0);
Cre17.g713350.t1.2	2.06112	0.05158	AKGMALth:: akg_c + mal_L_h --> akg_h + mal_L_c => (0, 0);
Cre10.g451900.t1.1	2.0614	0.05158	THRS:: h2o_h + phom_h --> pi_h + thr_L_h => (0, 0);
Cre01.g030250.t1.2	2.0628	0.05158	ITPH:: h2o_c + mi134p_c --> mi34p_c + pi_c => (0, 0); MIBP:: h2o_c + mi14p_c --> mi4p_D_c + pi_c => (0, 0);
Cre07.g354200.t1.2	2.06322	0.05158	GAPDHf:: g3p_f + nad_f + pi_f --> 13dpg_f + h_f + nadh_f => (0, 0); GAPDHi:: 13dpg_c + h_c + nadh_c --> g3p_c + nad_c + pi_c => (0, 0);
Cre12.g541250.t1.2	2.0635	0.05158
Cre01.g045640.t1.2	2.06512	0.05158	AF1PT:: atp_h + fru_B_h --> adp_h + f1p_h + h_h => (0, 0);
Cre06.g278101.t1.1	2.06513	0.05158	SERR:: ser_L_c --> ser_D_c => (0, 0); THRAL2:: ser_D_c --> nh4_c + pyr_c => (0, 0);
Cre17.g716800.t1.2	2.06528	0.05158	ASCBNA1t:: ascb_L_e + na1_e --> ascb_L_c + na1_c => (0, 0); XANNA1t:: na1_e + xan_e --> na1_c + xan_c => (0, 0);
Cre12.g510650.t1.2	2.06541	0.05158	BFBPh:: fdp_B_h + h2o_h --> f6p_B_h + pi_h => (0, 0);
Cre16.g686500.t1.1	2.06655	0.05158	R5PPH:: fmn_c + h2o_c --> pi_c + ribflv_c => (0, 0);
Cre17.g712100.t1.2	2.06673	0.05158	ASCBOR4:: 2.0 ascb_L_m + h_m + nad_m --> 2.0 mdhascb_m + nadh_m => (0, 0);
Cre01.g000350.t1.1	2.06695	0.05158	NODOx:: nadh_c + 2.0 no_c + 2.0 o2_c --> h_c + nad_c + 2.0 no3_c => (0, 0); NODOy:: nadph_c + 2.0 no_c + 2.0 o2_c --> h_c + nadp_c + 2.0 no3_c => (0, 0);
Cre10.g456750.t1.2	2.06719	0.05158	GTHDHu:: dhdascb_u + 2.0 gthrd_u --> ascb_L_u + gthox_u => (0, 0);
Cre01.g035350.t1.2	2.06721	0.05158	EAR40y:: but2eACP_h + h_h + nadph_h --> butACP_h + nadp_h => (0, 0);
Cre06.g295250.t1.1	2.06755	0.02981	DOLDPP:: doldp_c + h2o_c --> dolp_c + h_c + pi_c => (0, 0);	man_c: 0.165=>0.005 CH_Carbohydrate ;
Cre02.g095100.t1.1	2.06827	0.05158
Cre16.g672650.t1.2	2.06845	0.05158	AKGCITtm:: akg_c + cit_m --> akg_m + cit_c => (0, 0); AKGICITtm:: akg_c + icit_m --> akg_m + icit_c => (0, 0); CITICITtm:: cit_c + icit_m --> cit_m + icit_c => (0, 0); MALAKGtm:: akg_m + mal_L_c --> akg_c + mal_L_m => (0, 0); MALCITtm:: cit_m + mal_L_c --> cit_c + mal_L_m => (0, 0); MALICITtm:: icit_m + mal_L_c --> icit_c + mal_L_m => (0, 0); MALOAAtm:: mal_L_m + oaa_c --> mal_L_c + oaa_m => (0, …
Cre12.g504950.t1.2	2.06914	0.05158	URO:: h2o_m + o2_m + urate_m --> 5hiu_m + h2o2_m + h_m => (0, 0);
Cre16.g695050.t1.2	2.06927	0.05158	HBCO:: 3hbcoa_c + nad_c --> aacoa_c + h_c + nadh_c => (0, 0);
Cre12.g524000.t1.2	2.06967	0.05158	UFAGT:: f6p_B_c + udpg_c --> h_c + suc6p_c + udp_c => (0, 0);
Cre02.g092350.t1.2	2.07033	0.05158	LNS14DM:: 2.0 h_c + lanost_c + 3.0 nadph_c + 3.0 o2_c --> 44mctr_c + for_c + 4.0 h2o_c + 3.0 nadp_c => (0, 0); OBFOOLOR:: 2.0 h_c + 3.0 nadph_c + 3.0 o2_c + obfool_c --> for_c + 4.0 h2o_c + mergtrol_c + 3.0 nadp_c => (0, 0);
Cre16.g648850.t1.2	2.07105	0.05158	ADATT:: adp_n + atp_n + h_n --> ap4a_n + pi_n => (0, 0); APATT:: aps_n + atp_n --> ap4a_n + so4_n => (0, 0);
Cre01.g037700.t1.2	2.07121	0.05158	LNLCCOADS:: h_c + lnlc_c + nadh_c + o2_c --> 2.0 h2o_c + lnlncg_c + nad_c => (0, 0);
Cre06.g260100.t1.2	2.07191	0.05158	PAPSPAPthr:: pap_c + paps_h --> pap_h + paps_c => (0, 0); PAPSPAPtm:: pap_c + paps_m --> pap_m + paps_c => (0, 0);
Cre06.g278215.t1.1	2.0737	0.05158	HICH:: 3hpcoa_c + h2o_c --> 3hpp_c + coa_c + h_c => (0, 0); HIBH:: 3hibutcoa_m + h2o_m --> 3hib_m + coa_m + h_m => (0, 0);
Cre10.g423250.t1.2	2.07412	0.05158	MDHx:: h_x + nadh_x + oaa_x --> mal_L_x + nad_x => (0, 0);
Cre06.g300700.t1.1	2.07468	0.05158	BILIRED:: biliverd_h + h_h + nadph_h --> bilirub_h + nadp_h => (0, 0);
Cre15.g635850.t2.1	2.0748	0.05158
Cre15.g635850.t1.2	2.0748	0.05158
Cre12.g514750.t1.2	2.07523	0.05158	CSm:: accoa_m + h2o_m + oaa_m --> cit_m + coa_m + h_m => (0, 0);
Cre09.g410950.t1.2	2.0754	0.05158	NITR:: h_c + nadh_c + no3_c --> h2o_c + nad_c + no2_c => (0, 0);
Cre01.g071662.t1.1	2.07566	0.05158	ACS:: ac_c + atp_c + coa_c --> accoa_c + amp_c + ppi_c => (0, 0); PPACOAL:: atp_c + coa_c + ppa_c --> amp_c + ppcoa_c + ppi_c => (0, 0);
Cre06.g251500.t1.2	2.076	0.05158	ASAPT:: 5mta_h + h_h + sprm_h --> ametam_h + spmd_h => (0, 0);
Cre11.g467617.t1.1	2.07676	0.05158	HOXPRm:: glyc_R_m + nad_m --> 2h3oppan_m + h_m + nadh_m => (0, 0);
Cre13.g565450.t1.2	2.07687	0.05158
Cre13.g582800.t1.2	2.07712	0.05158	HAL:: ala_B_c + atp_c + his_L_c --> adp_c + carn_c + h_c + pi_c => (0, 0);
Cre10.g430450.t1.2	2.07726	0.05158	FTHDF:: 10fthf_c + h2o_c --> for_c + h_c + thf_c => (0, 0);
Cre13.g588150.t1.2	2.0773	0.05158	GDPGALP:: gdpgal_c + pi_c --> gal1p_c + gdp_c + h_c => (0, 0);
Cre17.g723350.t1.2	2.07762	0.05158	SO4t:: h_e + so4_e --> h_c + so4_c => (0, 0);
Cre01.g013801.t1.2	2.07896	0.05158	TCYD:: mpq_h --> dvite_h => (0, 0); TCYG:: dmpq_h --> yvite_h => (0, 0);
Cre11.g467524.t1.1	2.07898	0.05158	UDPGP:: h2o_c + udpg_c --> g1p_c + 2.0 h_c + ump_c => (0, 0);
Cre01.g031500.t1.2	2.07938	0.05158	ASCBOR:: 2.0 ascb_L_u + o2_u --> 2.0 dhdascb_u + 2.0 h2o_u => (0, 0);
Cre02.g082550.t1.2	2.08018	0.05158	ANXANOR:: anxan_u + h_u + nadph_u + o2_u --> h2o_u + nadp_u + vioxan_u => (0, 0); ZAXANOR:: h_u + nadph_u + o2_u + zaxan_u --> anxan_u + h2o_u + nadp_u => (0, 0);
Cre02.g095350.t1.1	2.08053	0.05158	DGSNPT:: atp_c + dgsn_c --> adp_c + dgmp_c + h_c => (0, 0); DAD2PT:: atp_c + dad_2_c --> adp_c + damp_c + h_c => (0, 0); DCYTPT:: atp_c + dcyt_c --> adp_c + dcmp_c + h_c => (0, 0);
Cre12.g484600.t1.2	2.08219	0.05158
Cre16.g677500.t1.2	2.08304	0.05158	AASP:: aps_c + atp_c --> adp_c + h_c + paps_c => (0, 0); AASPh:: aps_h + atp_h --> adp_h + h_h + paps_h => (0, 0); AASPm:: aps_m + atp_m --> adp_m + h_m + paps_m => (0, 0);
Cre07.g329050.t1.2	2.08339	0.05158
Cre06.g255350.t1.2	2.08491	0.05158	MHETK:: atp_c + mhet_c --> adp_c + h_c + mpet_c => (0, 0);
Cre17.g697950.t1.1	2.0851	0.05158
Cre06.g267000.t1.1	2.08554	0.05158	FTAL:: methf_c + nh4_c --> 5forthf_c + 3.0 h_c => (0, 0);
Cre01.g026250.t1.2	2.08788	0.05158	DGDGGH1819Z160:: dgdg1819Z160_h + h2o_h --> gal_h + mgdg1819Z160_h => (0, 0); DGDGGH1819Z1617Z:: dgdg1819Z1617Z_h + h2o_h --> gal_h + mgdg1819Z1617Z_h => (0, 0); DGDGGH1819Z1619Z:: dgdg1819Z1619Z_h + h2o_h --> gal_h + mgdg1819Z1619Z_h => (0, 0); DGDGGH1819Z1627Z10Z:: dgdg1819Z1627Z10Z_h + h2o_h --> gal_h + mgdg1819Z1627Z10Z_h => (0, 0); DGDGGH1819Z1637Z10Z13Z:: dgdg1819Z1637Z10Z13Z_h + h2o_h --> …
Cre03.g192600.t1.1	2.08811	0.05158	DURIK1:: atp_c + duri_c --> adp_c + dump_c + h_c => (0, 0); TMDK1:: atp_c + thymd_c --> adp_c + dtmp_c + h_c => (0, 0);
Cre16.g652850.t1.2	2.09143	0.02981	UDPDOLPT:: dolp_c + udpg_c --> dolpglc_c + udp_c => (0, 0);	man_c: 0.165=>0.005 CH_Carbohydrate ;
Cre01.g038151.t1.1	2.09751	0.05158
Cre09.g414250.t1.1	2.10032	0.02981	DOLPGT2:: doldpglcnacglcnacman_man_manman_manman_manmanmanglc_c + dolpglc_c --> doldpglcnacglcnacman_man_manman_manman_manmanmanglcglc_c + dolp_c + h_c => (0, 0);	man_c: 0.165=>0.005 CH_Carbohydrate ;
Cre17.g734644.t1.1	2.10161	0.05158	SMO:: h_c + nadph_c + o2_c + sql_c --> Ssq23epx_c + h2o_c + nadp_c => (0, 0);
Cre10.g456400.t2.1	2.10214	0.05158
Cre10.g456400.t1.1	2.10214	0.05158
Cre12.g516350.t1.2	2.10227	0.05158	HEMEOSm:: frdp_m + h2o_m + pheme_m --> h_m + hemeO_m + ppi_m => (0, 0);
Cre01.g042750.t1.2	2.1034	0.05158	ACONTm:: cit_m --> icit_m => (0, 0);
Cre13.g587100.t1.2	2.10573	0.05158	PCBOR:: biliverd_h + 2.0 fdxrd_h --> 2.0 fdxox_h + pcb_h => (0, 0);
Cre17.g732802.t1.1	2.10583	0.05158	FAA:: 4fumacac_c + h2o_c --> acac_c + fum_c + h_c => (0, 0);
Cre13.g590550.t1.1	2.10605	0.05158	APPAT:: atp_c + 2.0 h_c + pan4p_c --> dpcoa_c + ppi_c => (0, 0);
Cre12.g503650.t1.2	2.10623	0.05158	CYARTMT:: amet_c + cyart_c --> ahcys_c + h_c + menecyart_c => (0, 0);
Cre17.g698450.t1.2	2.1065	0.05158	MTHFOR_nadp:: h_c + mlthf_c + nadp_c --> methf_c + nadph_c => (0, 0);
Cre12.g534800.t1.1	2.10999	0.05158	GLYDHD:: gly_m + lpro_m --> alpro_m + co2_m => (0, 0);
Cre06.g253350.t1.2	2.10999	0.05158	GLYDHD:: gly_m + lpro_m --> alpro_m + co2_m => (0, 0);
Cre19.g750247.t1.1	2.11049	0.05158	TCZCARI:: tczcar_h --> dczcar_h => (0, 0);
Cre02.g107600.t1.2	2.11301	0.05158	GALKh:: atp_h + gal_h --> adp_h + gal1p_h + h_h => (0, 0); GLCURK:: atp_c + glcur_c --> adp_c + glcur1p_c => (0, 0);
Cre02.g095147.t1.1	2.11329	0.02981	G13MT:: doldpglcnacglcnacman_c + gdpmann_c --> doldpglcnacglcnacmanman_c + gdp_c + h_c => (0, 0); G16MT:: doldpglcnacglcnacmanman_c + gdpmann_c --> doldpglcnacglcnacman_man_man_c + gdp_c + h_c => (0, 0);	man_c: 0.165=>0.005 CH_Carbohydrate ;
Cre15.g643550.t1.2	2.11364	0.05158	PYDXS:: g3p_c + gln_L_c + ru5p_D_c --> glu_L_c + 3.0 h2o_c + h_c + pi_c + pydx5p_c => (0, 0);
Cre03.g167051.t1.2	2.11364	0.05158	PYDXS:: g3p_c + gln_L_c + ru5p_D_c --> glu_L_c + 3.0 h2o_c + h_c + pi_c + pydx5p_c => (0, 0);
Cre16.g672800.t1.2	2.11369	0.02981	GAMPG:: gtp_c + h_c + man1p_c --> gdpmann_c + ppi_c => (0, 0);	man_c: 0.165=>0.005 CH_Carbohydrate ;
Cre13.g567100.t1.1	2.11407	0.05158	GALTLOR:: 2.0 ficytc_m + galtl_m --> ascb_L_m + 2.0 focytc_m + 3.0 h_m => (0, 0); ASCBOR2:: ascb_L_m + 2.0 ficytc_m --> dhdascb_m + 2.0 focytc_m + 2.0 h_m => (0, 0);
Cre02.g091200.t1.1	2.11851	0.05158	HGDO:: hgentis_c + o2_c --> 4mlacac_c + h_c => (0, 0);
Cre07.g330600.t1.1	2.12146	0.05158
Cre03.g163350.t1.2	2.12266	0.05158	PNORm:: nadp_m + pant_R_m --> 2dhp_m + h_m + nadph_m => (0, 0); PNORn:: nadp_n + pant_R_n --> 2dhp_n + h_n + nadph_n => (0, 0);
Cre05.g239850.t3.1	2.12271	0.05158
Cre03.g175400.t1.2	2.12573	0.05158
Cre04.g226150.t1.1	2.12573	0.05158	4ABUTthi:: 4abut_c + h_c --> 4abut_h + h_h => (0, 0); 4ABUTtmi:: 4abut_c + h_c --> 4abut_m + h_m => (0, 0);
Cre06.g270200.t1.1	2.13571	0.05158	PAIL45ITPH18111Z160:: h2o_c + pail45P18111Z160_c --> 12dgr18111Z160_c + 2.0 h_c + mi145p_c => (0, 0); PAIL45ITPH1819Z160:: h2o_c + pail45P1819Z160_c --> 12dgr1819Z160_c + 2.0 h_c + mi145p_c => (0, 0);
Cre03.g172300.t1.2	2.13822	0.05158	PIcm:: pi_c --> pi_m => (0, 0); PItn:: pi_c --> pi_n => (0, 0);
Cre06.g282800.t1.2	2.13939	0.05158
Cre02.g082700.t1.2	2.14414	0.05158	HEMEASm:: h2o_m + hemeO_m --> 5.0 h_m + hemeA_m => (0, 0);
Cre09.g410700.t1.2	2.14414	0.05158	MDH_nadp_hi:: h_h + nadph_h + oaa_h --> mal_L_h + nadp_h => (0, 0); MDH_nadp_fi:: mal_L_f + nadp_f --> h_f + nadph_f + oaa_f => (0, 0);
Cre09.g403293.t1.1	2.14544	0.05158	FTCL:: 5fthf_m + atp_m + h_m --> adp_m + methf_m + pi_m => (0, 0);
Cre16.g690150.t1.2	2.14571	0.02981	DOLPGT1:: doldpglcnacglcnacman_man_manman_manman_manmanman_c + dolpglc_c --> doldpglcnacglcnacman_man_manman_manman_manmanmanglc_c + dolp_c + h_c => (0, 0);	man_c: 0.165=>0.005 CH_Carbohydrate ;
Cre03.g180300.t1.2	2.14692	0.05158	SULRi:: 3.0 h_c + hso3_c + 3.0 nadph_c --> 3.0 h2o_c + h2s_c + 3.0 nadp_c => (0, 0);
Cre02.g143250.t1.2	2.147	0.05158	ICDH_nad:: icit_c + nad_c --> akg_c + co2_c + nadh_c => (0, 0);
Cre01.g035500.t1.2	2.14918	0.05158	PAIL3PT1819Z160:: atp_c + pail1819Z160_c --> adp_c + h_c + pail3P1819Z160_c => (0, 0); PAIL3PT18111Z160:: atp_c + pail18111Z160_c --> adp_c + h_c + pail3P18111Z160_c => (0, 0);
Cre12.g507950.t1.1	2.14986	0.05158	ACSERthi:: acser_h --> acser_c => (0, 0); ACSERtmi:: acser_m --> acser_c => (0, 0);
Cre01.g039350.t1.2	2.15045	0.05158	CYTP450R:: cytP450o_c + h_c + nadph_c --> cytP450r_c + nadp_c => (0, 0); CYTP450Rh:: cytP450o_h + h_h + nadph_h --> cytP450r_h + nadp_h => (0, 0);
Cre10.g437950.t1.2	2.15251	0.02981	MM2:: asnglcnacglcnacman_man_man_man_man_c + 2.0 h2o_c --> asnglcnacglcnacman_man_man_c + 2.0 man_c => (0, 0);	man_c: 0.165=>0.005 CH_Carbohydrate ;
Cre08.g360100.t1.2	2.15574	0.05158	ALPH:: allphn_c + h2o_c + 3.0 h_c --> 2.0 co2_c + 2.0 nh4_c => (0, 0); ALPHm:: allphn_m + h2o_m + 3.0 h_m --> 2.0 co2_m + 2.0 nh4_m => (0, 0);
Cre04.g215000.t1.2	2.15618	0.05158	BCAROKT:: caro_u + fdxrd_u + o2_u --> echn_u + fdxox_u + h2o_u + 2.0 h_u => (0, 0);
Cre03.g195600.t1.2	2.15744	0.05158	AATHA:: h2o_c + tre_c --> 2.0 glc_A_c => (0, 0); AATHB:: h2o_c + tre_c --> 2.0 glc_B_c => (0, 0);
Cre01.g058521.t1.1	2.15897	0.02981	G12MT1:: doldpglcnacglcnacman_man_man_c + gdpmann_c --> doldpglcnacglcnacman_man_manman_c + gdp_c + h_c => (0, 0); G12MT2:: doldpglcnacglcnacman_man_manman_c + gdpmann_c --> doldpglcnacglcnacman_man_manmanman_c + gdp_c + h_c => (0, 0);	man_c: 0.165=>0.005 CH_Carbohydrate ;
Cre12.g542300.t1.2	2.15897	0.05158	GLYPT:: atp_h + glyc_R_h --> 3pg_h + adp_h + h_h => (0, 0); GLYCK:: atp_c + glyc_R_c --> 3pg_c + adp_c + h_c => (0, 0);
Cre05.g242400.t1.2	2.16081	0.05158	CEF:: fdxrd_u + 2.0 h_h + 2.0 pccu2p_u --> fdxox_u + 4.0 h_u + 2.0 pccu1p_u => (0, 0);
Cre12.g545101.t1.1	2.16092	0.05158	XANDH:: h2o_c + hxan_c + nad_c --> h_c + nadh_c + xan_c => (0, 0); XNDH:: h2o_c + nad_c + xan_c --> h_c + nadh_c + urate_c => (0, 0);
Cre13.g592050.t1.2	2.16092	0.05158	ATNAH:: alltn_m + h2o_m + h_m --> alltt_m => (0, 0);
Cre01.g019250.t1.2	2.1627	0.05158	GDPMANNE1:: gdpmann_c --> gdpgal_c => (0, 0); GDPMANNE2:: gdpmann_c --> gdpgul_c => (0, 0); GDPMANNE3:: gdpgul_c --> gdpgal_c => (0, 0);
Cre06.g276700.t1.2	2.16459	0.05158	URDGLYCAH:: h2o_c + 2.0 h_c + urdglyc_c --> co2_c + glx_c + 2.0 nh4_c => (0, 0);
Cre16.g689700.t1.1	2.16495	0.05158	LALDD2:: lald_D_c + nad_c --> h_c + mthgxl_c + nadh_c => (0, 0);
Cre16.g670950.t1.2	2.16535	0.05158
Cre08.g363300.t1.2	2.16585	0.05158	M5TAP:: 5mta_c + pi_c --> 5mdr1p_c + ade_c => (0, 0);
Cre12.g514050.t1.2	2.16723	0.05158	GLUS_ferr:: akg_h + 2.0 fdxrd_h + gln_L_h --> 2.0 fdxox_h + 2.0 glu_L_h + 2.0 h_h => (0, 0);
Cre05.g236500.t1.1	2.17565	0.05158	DHCERAH:: dhcer_c + h2o_c --> hdca_c + sphgn_c => (0, 0); CERAH:: cer_c + h2o_c --> hdca_c + sphings_c => (0, 0); PHYCERAH:: h2o_c + phycer_c --> hdca_c + psphings_c => (0, 0);
Cre10.g465450.t1.2	2.1795	0.05158	PAPSTYRST:: paps_c + tyr_L_c --> pap_c + tyr_Lso4_c => (0, 0);
Cre12.g555450.t1.2	2.18096	0.05158	AMITKP:: atp_c + h_c + mi1456p_c --> adp_c + mi13456p_c => (0, 0); AMITKPn:: atp_n + h_n + mi1456p_n --> adp_n + mi13456p_n => (0, 0); AMITP:: atp_c + mi145p_c --> adp_c + h_c + mi1456p_c => (0, 0); AMITPn:: atp_n + mi145p_n --> adp_n + h_n + mi1456p_n => (0, 0); ITKK:: atp_c + h_c + mi1346p_c --> adp_c + mi13456p_c => (0, 0);
Cre07.g324550.t1.1	2.19741	0.05158	LDHm:: lac_D_m + nad_m --> h_m + nadh_m + pyr_m => (0, 0);
Cre16.g694850.t1.2	2.20033	0.05158	GACT:: acorn_c + glu_L_c --> acglu_c + orn_c => (0, 0);
Cre17.g735950.t1.2	2.20139	0.05158	HIUH:: 5hiu_m + h2o_m --> 5houdic_m => (0, 0);
Cre04.g224150.t1.2	2.20204	0.05158	GLYK:: atp_c + glyc_c --> adp_c + glyc3p_c + h_c => (0, 0);
Cre02.g095137.t1.1	2.20936	0.05158
Cre02.g095137.t2.1	2.20936	0.05158
Cre09.g413750.t1.1	2.21608	0.05158	BAOAT:: akg_m + ala_B_m --> glu_L_m + msa_m => (0, 0); ABAT:: 4abut_m + akg_m --> glu_L_m + sucsal_m => (0, 0);
Cre12.g559950.t1.2	2.22162	0.05158	GCLDH:: fdxox_m + glyclt_m --> fdxrd_m + glx_m => (0, 0); HYDAm:: 2.0 fdxrd_m --> 2.0 fdxox_m + h2_m + 2.0 h_m => (0, 0); SELTORm:: 6.0 fdxrd_m + selt_m --> 6.0 fdxox_m + 3.0 h2o_m + 6.0 h_m + seln_m => (0, 0);
Cre06.g278210.t1.1	2.22555	0.05158	PGMTh:: g1p_h --> g6p_A_h => (0, 0); PPMh:: r1p_h --> r5p_h => (0, 0);
Cre17.g698650.t1.1	2.24016	0.05158	GGGAP:: gthrd_c + h2o_c --> cys_gly_c + glu_L_c => (0, 0);
Cre02.g146050.t1.2	2.25331	0.05158	ACACT1:: aacoa_x + coa_x --> 2.0 accoa_x => (0, 0); ACACT:: 2.0 accoa_c --> aacoa_c + coa_c => (0, 0);
Cre02.g092900.t1.2	2.2694	0	6TXAN5MPAML:: 6txan5mp_c + atp_c + gln_L_c + h2o_c --> 6tgsnmp_c + amp_c + glu_L_c + 2.0 h_c + ppi_c => (0, 0); GMPS:: atp_c + nh4_c + xmp_c --> amp_c + gmp_c + 2.0 h_c + ppi_c => (0, 0); GMPS_glu:: atp_c + gln_L_c + h2o_c + xmp_c --> amp_c + glu_L_c + gmp_c + 2.0 h_c + ppi_c => (0, 0); GMPS_glu_m:: atp_m + gln_L_m + h2o_m + xmp_m --> amp_m + glu_L_m + gmp_m + 4.0 h_m + ppi_m => (0, 0); GMPSm:: a…	dgtp_c: 0.200=>0.000 CH_Nucleotide ; fad_c: 0.074=>0.000 CH_Redox ; gtp_c: 0.200=>0.000 CH_Nucleotide ;
Cre07.g339554.t1.2	2.27587	0.05158	ACCOAth:: accoa_c + coa_h --> accoa_h + coa_c => (0, 0); ACCOAtx:: accoa_c + coa_x --> accoa_x + coa_c => (0, 0); ACCOAtm:: accoa_c + coa_m --> accoa_m + coa_c => (0, 0);
Cre01.g022650.t1.2	2.30063	0.05158	BUPN:: cala_c + h2o_c + h_c --> ala_B_c + co2_c + nh4_c => (0, 0); AFLBURPPAAMH:: aflburppa_c + h2o_c + h_c --> aflbala_c + co2_c + nh4_c => (0, 0);
Cre02.g097000.t1.2	2.31186	0.05158	DHPD:: 56dura_c + h2o_c --> cala_c => (0, 0); 56DH5FLURAAMH:: 56dh5flura_c + h2o_c + h_c --> aflburppa_c => (0, 0);
Cre16.g675650.t1.2	2.32282	0.05158	MMSD:: coa_m + msa_m + nad_m --> accoa_m + co2_m + nadh_m => (0, 0); MMSDH:: coa_m + mmsa_m + nad_m --> co2_m + nadh_m + ppcoa_m => (0, 0);
Cre06.g288700.t1.2	2.34239	0.05158	GCLDH:: fdxox_m + glyclt_m --> fdxrd_m + glx_m => (0, 0);
Cre08.g378150.t1.1	2.34683	0.05158	G6PBDHh:: g6p_B_h + nadp_h --> 6pgl_h + h_h + nadph_h => (0, 0);
Cre10.g435250.t1.1	2.36359	0	DNGAL:: atp_c + dnad_c + gln_L_c + h2o_c --> amp_c + glu_L_c + h_c + nad_c + ppi_c => (0, 0); DNGALh:: atp_h + dnad_h + gln_L_h + h2o_h --> amp_h + glu_L_h + 2.0 h_h + nad_h + ppi_h => (0, 0); NADS1:: atp_c + dnad_c + nh4_c --> amp_c + h_c + nad_c + ppi_c => (0, 0);	nad_c: 0.095=>-0.000 CH_Redox ; nadh_c: 0.095=>-0.000 CH_Redox ; nadp_c: 0.095=>-0.000 CH_Redox ; nadph_c: 0.095=>0.000 CH_Redox ;
Cre17.g728950.t1.1	2.37621	0	AUNOR:: 5apru_h + h_h + nadph_h --> 5aprbu_h + nadp_h => (0, 0);	fad_c: 0.074=>-0.000 CH_Redox ;
Cre02.g141200.t1.2	2.37621	0	NNDPR:: 2.0 h_m + prpp_m + quln_m --> co2_m + nicrnt_m + ppi_m => (0, 0);	nad_c: 0.095=>-0.000 CH_Redox ; nadh_c: 0.095=>0.000 CH_Redox ; nadp_c: 0.095=>-0.000 CH_Redox ; nadph_c: 0.095=>-0.000 CH_Redox ;
Cre14.g620350.t1.2	2.37622	0	R5PFL:: r5p_h --> db4p_h + for_h + h_h => (0, 0);	fad_c: 0.074=>-0.000 CH_Redox ;
Cre13.g578750.t1.2	2.39255	0.05158	DHDH:: 56dura_c + nadp_c --> h_c + nadph_c + ura_c => (0, 0); 5FLURAOR:: 5flura_c + nadph_c --> 56dh5flura_c + nadp_c => (0, 0);
Cre06.g296600.t1.2	2.40039	0	RIBFS:: 2.0 dmlz_h + h_h --> 4r5au_h + ribflv_h => (0, 0);	fad_c: 0.074=>0.000 CH_Redox ;
Cre17.g708800.t1.1	2.40039	0	GTHS:: atp_h + glucys_h + gly_h --> adp_h + gthrd_h + 2.0 h_h + pi_h => (0, 0);	gthrd_c: 0.200=>0.000 CH_Redox ;
Cre06.g251450.t1.1	2.40039	0	QULNS:: dhap_m + iasp_m --> 2.0 h2o_m + pi_m + quln_m => (0, 0);	nad_c: 0.095=>-0.000 CH_Redox ; nadh_c: 0.095=>-0.000 CH_Redox ; nadp_c: 0.095=>0.000 CH_Redox ; nadph_c: 0.095=>-0.000 CH_Redox ;
Cre12.g528450.t1.2	2.40039	0	ASPO:: asp_L_c + h2o_c + o2_c --> h2o2_c + nh4_c + oaa_c => (0, 0); ASPOm:: asp_L_m + h2o_m + o2_m --> h2o2_m + nh4_m + oaa_m => (0, 0); ASPO2m:: asp_L_m + o2_m --> h2o2_m + h_m + iasp_m => (0, 0);	nad_c: 0.095=>0.000 CH_Redox ; nadh_c: 0.095=>0.000 CH_Redox ; nadp_c: 0.095=>-0.000 CH_Redox ; nadph_c: 0.095=>0.000 CH_Redox ;
Cre02.g088850.t1.2	2.41331	0	DLDLBT:: 4r5au_h + db4p_h --> dmlz_h + 2.0 h2o_h + h_h + pi_h => (0, 0);	fad_c: 0.074=>0.000 CH_Redox ;
Cre12.g555951.t1.1	2.41331	0	DHPAH:: 25dhpp_h + h2o_h --> 5apru_h + nh4_h => (0, 0);	fad_c: 0.074=>-0.000 CH_Redox ;
Cre16.g665100.t1.1	2.46492	0.05158	NA1th:: na1_c --> na1_h => (0, 0); NA1tm:: na1_c --> na1_m => (0, 0);
Cre03.g144807.t1.1	2.48873	0.05158	MALSh:: accoa_h + glx_h + h2o_h --> coa_h + h_h + mal_L_h => (0, 0); MALSm:: accoa_m + glx_m + h2o_m --> coa_m + h_m + mal_L_m => (0, 0); MALSx:: accoa_x + glx_x + h2o_x --> coa_x + h_x + mal_L_x => (0, 0);
Cre03.g188800.t1.1	2.50886	0.05157	NAPT:: nmn_c + ppi_c --> ncam_c + prpp_c => (0, 0);	thmmp_c: 0.091=>0.071 CH_Protein ;
Cre12.g500150.t1.1	2.67631	0.05158	APOR:: bamppald_h + h2o_h + nad_h --> ala_B_h + 2.0 h_h + nadh_h => (0, 0); GLYALDOR:: glyc_R_c + 2.0 h_c + nadh_c --> glyald_c + h2o_c + nad_c => (0, 0); ALDH_im4ac:: h2o_c + im4act_c + nad_c --> 2.0 h_c + im4ac_c + nadh_c => (0, 0); FTHFO:: 10fthf_c + h2o_c + nadp_c --> co2_c + h_c + nadph_c + thf_c => (0, 0); ABOR:: 4abutn_m + h2o_m + nadp_m --> 4abut_m + 2.0 h_m + nadph_m => (0, 0); ALDDH:: a…
Cre09.g394658.t1.1	2.67632	0.05158	ALCD19:: glyald_c + h_c + nadh_c --> glyc_c + nad_c => (0, 0); ALCD19y:: glyald_c + h_c + nadph_c --> glyc_c + nadp_c => (0, 0); ALCDH_nadp_hi:: acald_h + h_h + nadph_h --> etoh_h + nadp_h => (0, 0); ALCDH_nadp_i:: acald_c + h_c + nadph_c --> etoh_c + nadp_c => (0, 0);
Cre17.g722150.t1.2	2.9338	0	3HAD140:: 3hmrsACP_h --> h2o_h + tmrs2eACP_h => (0, 0); 3HAD160:: 3hpalmACP_h --> h2o_h + tpalm2eACP_h => (0, 0); 3HAD40:: 3hbutACP_h --> but2eACP_h + h2o_h => (0, 0); 3HAD60:: 3hhexACP_h --> h2o_h + thex2eACP_h => (0, 0); 3HAD180:: 3hoctaACP_h --> h2o_h + toctd2eACP_h => (0, 0); 3HAD181:: 3hcvac11eACP_h --> h2o_h + t3c11vaceACP_h => (0, 0);	asqdca18111Z160_c: 0.033=>0.000 CH_Lipid ; asqdpa18111Z160_c: 0.033=>-0.000 CH_Lipid ; dgts16018111Z_c: 0.045=>0.000 CH_Lipid ; dgts18111Z18111Z_c: 0.043=>0.000 CH_Lipid ; dgts18111Z1819Z_c: 0.043=>0.000 CH_Lipid ; dgts18111Z1829Z12Z_c: 0.043=>0.000 CH_Lipid ; dgts18111Z1835Z9Z12Z_c: 0.043=>0.000 CH_Lipid ; dgts18111Z1845Z9Z12Z15Z_c: 0.043=>0.000 CH_Lipid ; dgts1819Z18111Z_c: 0.043=>0.000 CH_Lipi…
Cre09.g398289.t1.1	2.93577	0	AGPAT1601819Zh:: 1hdecg3p_h + octe9ACP_h --> ACP_h + pa1601819Z_h => (0, 0); AGPAT160h:: 1hdecg3p_h + palmACP_h --> ACP_h + pa160_h => (0, 0); AGPAT1801819Zh:: 1odecg3p_h + octe9ACP_h --> ACP_h + pa1801819Z_h => (0, 0); AGPAT18111Z160h:: 1odec11eg3p_h + palmACP_h --> ACP_h + pa18111Z160_h => (0, 0); AGPAT18111Z1819Zh:: 1odec11eg3p_h + octe9ACP_h --> ACP_h + pa18111Z1819Z_h => (0, 0); AGPAT1819Z16…	asqdca18111Z160_c: 0.033=>0.000 CH_Lipid ; asqdca1819Z160_c: 0.033=>0.000 CH_Lipid ; asqdca1829Z12Z160_c: 0.033=>0.000 CH_Lipid ; asqdca1839Z12Z15Z160_c: 0.033=>0.000 CH_Lipid ; asqdpa18111Z160_c: 0.033=>0.000 CH_Lipid ; asqdpa1819Z160_c: 0.033=>0.000 CH_Lipid ; asqdpa1829Z12Z160_c: 0.033=>0.000 CH_Lipid ; asqdpa1839Z12Z15Z160_c: 0.033=>0.000 CH_Lipid ; dgdg1819Z160_h: 0.041=>0.000 CH_Lipid ; dgd…
Cre06.g273250.t1.2	2.93577	0	G3PAT160:: glyc3p_c + pmtcoa_c --> 1hdecg3p_c + coa_c => (0, 0); G3PAT180:: glyc3p_c + ocdccoa_c --> 1odecg3p_c + coa_c => (0, 0); G3PAT181:: glyc3p_c + ocdcecoa_c --> 1odec11eg3p_c + coa_c => (0, 0); G3PAT1819Z:: glyc3p_c + ocdce9coa_c --> 1odec9eg3p_c + coa_c => (0, 0);	dgts16018111Z_c: 0.045=>-0.000 CH_Lipid ; dgts1601819Z_c: 0.045=>-0.000 CH_Lipid ; dgts1601829Z12Z_c: 0.045=>-0.000 CH_Lipid ; dgts1601835Z9Z12Z_c: 0.045=>-0.000 CH_Lipid ; dgts1601845Z9Z12Z15Z_c: 0.045=>-0.000 CH_Lipid ; dgts18111Z18111Z_c: 0.043=>0.000 CH_Lipid ; dgts18111Z1819Z_c: 0.043=>0.000 CH_Lipid ; dgts18111Z1829Z12Z_c: 0.043=>0.000 CH_Lipid ; dgts18111Z1835Z9Z12Z_c: 0.043=>0.000 CH_Lipi…
Cre17.g723650.t1.2	3.62917	0.05158	ACACT2m:: accoa_m + btcoa_m --> 3ohcoa_m + coa_m => (0, 0); ACACT3m:: accoa_m + hxcoa_m --> 3oocoa_m + coa_m => (0, 0); ACACT4m:: accoa_m + occoa_m --> 3odcoa_m + coa_m => (0, 0); ACACT5m:: accoa_m + dcacoa_m --> 3oddcoa_m + coa_m => (0, 0); ACACT6m:: accoa_m + ddcacoa_m --> 3otdcoa_m + coa_m => (0, 0); ACACT7m:: accoa_m + tdcoa_m --> 3ohdcoa_m + coa_m => (0, 0); ACACT3:: 3oocoa_x + coa_x --> acc…
Cre06.g308100.t1.2	4.20363	0.05158	ECOAH1:: b2coa_x + h2o_x --> 3hbcoa_x => (0, 0); ECOAH2:: h2o_x + hx2coa_x --> 3hhcoa_x => (0, 0); ECOAH3:: h2o_x + oc2coa_x --> 3hocoa_x => (0, 0); ECOAH4:: dc2coa_x + h2o_x --> 3hdcoa_x => (0, 0); ECOAH5:: dd2coa_x + h2o_x --> 3hddcoa_x => (0, 0); ECOAH6:: h2o_x + td2coa_x --> 3htdcoa_x => (0, 0); ECOAH7:: h2o_x + hdd2coa_x --> 3hhdcoa_x => (0, 0);

## Sheet: Carotenoid formation
Metabolite ID	Metabolite ID	Flux Coefficient
acaro_h	alpha-Carotene	-0.171158
anxan_u	Antheraxanthin	-0.0342316
caro_u	beta-Carotene	-0.479242
loroxan_u	Loroxanthin	-0.222505
lut_u	Lutein	-0.427894
neoxan_u	Neoxanthin	-0.188274
rhodopsin_s	Rhodopsin	-0.000352321
vioxan_u	Violaxanthin	-0.11981
zaxan_u	Zeaxanthin	-0.102695

## Sheet: Chla formation
Metabolite ID	Metabolite ID	Flux Coefficient
chla_u	Chlorophyll a	-1.11921

## Sheet: Chlb formation
Metabolite ID	Metabolite ID	Flux Coefficient
chlb_u	Chlorophyll b	-1.10196

## Sheet: Protein formation
Metabolite ID	Metabolite ID	Flux Coefficient
alatrna_c	L-Alanyl-tRNA(Ala)	-1.83621
argtrna_c	L-Arginyl-tRNA(Arg)	-1.00748
asntrna_c	L-Asparaginyl-tRNA(Asn)	-0.454989
asptrna_c	L-Aspartyl-tRNA(Asp)	-0.454989
btn_c	Biotin	-4.24049e-06
cystrna_c	L-Cysteinyl-tRNA(Cys)	-0.0162496
glntrna_c	L-Glutaminyl-tRNA(Gln)	-0.544362
glutrna_c	L-Glutamyl-tRNA(Glu)	-0.544362
glytrna_c	Glycyl-tRNA(Gly)	-0.690608
histrna_c	L-Histidyl-tRNA(His)	-0.0081248
iletrna_c	L-Isoleucyl-tRNA(Ile)	-0.21937
leutrna_c	L-Leucyl-tRNA(Leu)	-0.552487
lystrna_c	L-Lysine-tRNA (Lys)	-0.121872
mettrna_c	L-Methionyl-tRNA (Met)	-0.0162496
phetrna_c	L-Phenylalanyl-tRNA(Phe)	-0.227495
protrna_c	L-Prolyl-tRNA(Pro)	-0.316867
sertrna_c	L-Seryl-tRNA(Ser)	-0.138122
thmmp_c	Thiamine monophosphate	-0.000472815
thrtrna_c	L-Threonyl-tRNA(Thr)	-0.552487
trptrna_c	L-Tryptophanyl-tRNA(Trp)	-0.0081248
tyrtrna_c	L-Tyrosyl-tRNA(Tyr)	-0.0081248
valtrna_c	L-Valyl-tRNA(Val)	-0.398115
trnaala_c	tRNA(Ala)	1.83621
trnaarg_c	tRNA(Arg)	1.00748
trnaasn_c	tRNA(Asn)	0.454989
trnaasp_c	tRNA(Asp)	0.454989
trnacys_c	tRNA(Cys)	0.0162496
trnagln_c	tRNA(Gln)	0.544362
trnaglu_c	tRNA(Glu)	0.544362
trnagly_c	tRNA(Gly)	0.690608
trnahis_c	tRNA(His)	0.0081248
trnaile_c	tRNA(Ile)	0.21937
trnaleu_c	tRNA(Leu)	0.552487
trnalys_c	tRNA(Lys)	0.121872
trnamet_c	tRNA(Met)	0.0162496
trnaphe_c	tRNA(Phe)	0.227495
trnapro_c	tRNA(Pro)	0.316867
trnaser_c	tRNA(Ser)	0.138122
trnathr_c	tRNA(Thr)	0.552487
trnatrp_c	tRNA(Trp)	0.0081248
trnatyr_c	tRNA(Tyr)	0.0081248
trnaval_c	tRNA(Val)	0.398115

## Sheet: Lipid formation
Metabolite ID	Metabolite ID	Flux Coefficient
asqdca18111Z160_c	2'-O-all-cis-5,9,12,15-octadecatetraenoyl-sulfoquinovosyldiacylglycerol (2'-18:4(5,9,12,15)/18:1(11Z)/16:0)	-0.0136313
asqdca1819Z160_c	2'-O-all-cis-5,9,12,15-octadecatetraenoyl-sulfoquinovosyldiacylglycerol (2'-18:4(5,9,12,15)/18:1(9Z)/16:0)	-0.0136313
asqdca1829Z12Z160_c	2'-O-all-cis-5,9,12,15-octadecatetraenoyl-sulfoquinovosyldiacylglycerol (2'-18:4(5,9,12,15)/18:2(9Z,12Z)/16:0)	-0.0136567
asqdca1839Z12Z15Z160_c	2'-O-all-cis-5,9,12,15-octadecatetraenoyl-sulfoquinovosyldiacylglycerol (2'-18:4(5,9,12,15)/18:3(9Z,12Z,15Z)/16:0)	-0.0136824
asqdpa18111Z160_c	2'-O-all-cis-5,9,12-octadecatrienoyl-sulfoquinovosyldiacylglycerol (2'-18:3(5,9,12)/18:1(11Z)/16:0)	-0.0136059
asqdpa1819Z160_c	2'-O-all-cis-5,9,12-octadecatrienoyl-sulfoquinovosyldiacylglycerol (2'-18:3(5,9,12)/18:1(9Z)/16:0)	-0.0136059
asqdpa1829Z12Z160_c	2'-O-all-cis-5,9,12-octadecatrienoyl-sulfoquinovosyldiacylglycerol (2'-18:3(5,9,12)/18:2(9Z,12Z)/16:0)	-0.0136313
asqdpa1839Z12Z15Z160_c	2'-O-all-cis-5,9,12-octadecatrienoyl-sulfoquinovosyldiacylglycerol (2'-18:3(5,9,12)/18:3(9Z,12Z,15Z)/16:0)	-0.0136569
dgdg1819Z160_h	Digalactosyldiacylglycerol (1-(9Z)-octadecenoyl,2-hexadecanoyl, 18:1(9Z)/16:0)	-0.0198786
dgdg1819Z1617Z_h	Digalactosyldiacylglycerol (1-(9Z)-octadecenoyl,2-(7Z)-hexadecenoyl, 18:1(9Z)/16:1(7Z))	-0.0034481
dgdg1819Z1619Z_h	Digalactosyldiacylglycerol (1-(9Z)-octadecenoyl,2-(9Z)-hexadecenoyl, 18:1(9Z)/16:1(9Z))	-0.0034481
dgdg1819Z1627Z10Z_h	Digalactosyldiacylglycerol (1-(9Z)-octadecenoyl,2-(7Z,10Z)-hexadecadienoyl, 18:1(9Z)/16:2(7Z,10Z))	-0.0046076
dgdg1819Z1634Z7Z10Z_h	Digalactosyldiacylglycerol (1-(9Z)-octadecenoyl,2-(4Z,7Z,10Z)-hexadecatrienoyl, 18:1(9Z)/16:3(4Z,7Z,10Z))	-0.0023089
dgdg1819Z1637Z10Z13Z_h	Digalactosyldiacylglycerol (1-(9Z)-octadecenoyl,2-(7Z,10Z,13Z)-hexadecatrienoyl, 18:1(9Z)/16:3(7Z,10Z,13Z))	-0.0023089
dgdg1829Z12Z160_h	Digalactosyldiacylglycerol (1-(9Z,12Z)-octadecadienoyl,2-hexadecanoyl, 18:2(9Z,12Z)/16:0)	-0.0383119
dgdg1829Z12Z1617Z_h	Digalactosyldiacylglycerol (1-(9Z,12Z)-octadecadienoyl,2-(7Z)-hexadecenoyl, 18:2(9Z,12Z)/16:1(7Z))	-0.0034557
dgdg1829Z12Z1619Z_h	Digalactosyldiacylglycerol (1-(9Z,12Z)-octadecadienoyl,2-(9Z)-hexadecenoyl, 18:2(9Z,12Z)/16:1(9Z))	-0.0034557
dgdg1829Z12Z1627Z10Z_h	Digalactosyldiacylglycerol (1-(9Z,12Z)-octadecadienoyl,2-(7Z,10Z)-hexadecadienoyl, 18:2(9Z,12Z)/16:2(7Z,10Z))	-0.006157
dgdg1829Z12Z1634Z7Z10Z_h	Digalactosyldiacylglycerol (1-(9Z,12Z)-octadecadienoyl,2-(4Z,7Z,10Z)-hexadecatrienoyl, 18:2(9Z,12Z)/16:3(4Z,7Z,10Z))	-0.0030853
dgdg1829Z12Z1637Z10Z13Z_h	Digalactosyldiacylglycerol (1-(9Z,12Z)-octadecadienoyl,2-(7Z,10Z,13Z)-hexadecatrienoyl, 18:2(9Z,12Z)/16:3(7Z,10Z,13Z))	-0.0030853
dgdg1839Z12Z15Z160_h	Digalactosyldiacylglycerol (1-(9Z,12Z,15Z)-octadecatrienoyl,2-hexadecanoyl, 18:3(9Z,12Z,15Z)/16:0)	-0.0276455
dgdg1839Z12Z15Z1627Z10Z_h	Digalactosyldiacylglycerol (1-(9Z,12Z,15Z)-octadecatrienoyl,2-(7Z,10Z)-hexadecadienoyl, 18:3(9Z,12Z,15Z)/16:2(7Z,10Z))	-0.0061707
dgdg1839Z12Z15Z1634Z7Z10Z_h	Digalactosyldiacylglycerol (1-(9Z,12Z,15Z)-octadecatrienoyl,2-(4Z,7Z,10Z)-hexadecatrienoyl, 18:3(9Z,12Z,15Z)/16:3(4Z,7Z,10Z))	-0.0085034
dgdg1839Z12Z15Z1637Z10Z13Z_h	Digalactosyldiacylglycerol (1-(9Z,12Z,15Z)-octadecatrienoyl,2-(7Z,10Z,13Z)-hexadecatrienoyl, 18:3(9Z,12Z,15Z)/16:3(7Z,10Z,13Z))	-0.0085034
dgdg1839Z12Z15Z1644Z7Z10Z13Z_h	Digalactosyldiacylglycerol (1-(9Z,12Z,15Z)-octadecatrienoyl,2-(4Z,7Z,10Z,13Z)-hexadecatetraenoyl, 18:3(9Z,12Z,15Z)/16:4(4Z,7Z,10Z,13Z))	-0.003099
dgts16018111Z_c	diacylglyceryl-N,N,N-trimethylhomoserine (16:0/18:1(11Z))	-0.0008852
dgts1601819Z_c	diacylglyceryl-N,N,N-trimethylhomoserine (16:0/18:1(9Z))	-0.0008852
dgts1601829Z12Z_c	diacylglyceryl-N,N,N-trimethylhomoserine (16:0/18:2(9Z,12Z))	-0.0127823
dgts1601835Z9Z12Z_c	diacylglyceryl-N,N,N-trimethylhomoserine (16:0/18:3(5Z,9Z,12Z))	-0.0448611
dgts1601845Z9Z12Z15Z_c	diacylglyceryl-N,N,N-trimethylhomoserine (16:0/18:4(5Z,9Z,12Z,15Z))	-0.0240987
dgts18111Z18111Z_c	diacylglyceryl-N,N,N-trimethylhomoserine (18:1(11Z)/18:1(11Z))	-0.0008551
dgts18111Z1819Z_c	diacylglyceryl-N,N,N-trimethylhomoserine (18:1(11Z)/18:1(9Z))	-0.0008551
dgts18111Z1829Z12Z_c	diacylglyceryl-N,N,N-trimethylhomoserine (18:1(11Z)/18:2(9Z,12Z))	-0.0023148
dgts18111Z1835Z9Z12Z_c	diacylglyceryl-N,N,N-trimethylhomoserine (18:1(11Z)/18:3(5Z,9Z,12Z))	-0.0046419
dgts18111Z1845Z9Z12Z15Z_c	diacylglyceryl-N,N,N-trimethylhomoserine (18:1(11Z)/18:4(5Z,9Z,12Z,15Z))	-0.0031028
dgts1819Z18111Z_c	diacylglyceryl-N,N,N-trimethylhomoserine (18:1(9Z)/18:1(11Z))	-0.0008551
dgts1819Z1819Z_c	diacylglyceryl-N,N,N-trimethylhomoserine (18:1(9Z)/18:1(9Z))	-0.0008551
dgts1819Z1829Z12Z_c	diacylglyceryl-N,N,N-trimethylhomoserine (18:1(9Z)/18:2(9Z,12Z))	-0.0023148
dgts1819Z1835Z9Z12Z_c	diacylglyceryl-N,N,N-trimethylhomoserine (18:1(9Z)/18:3(5Z,9Z,12Z))	-0.0046419
dgts1819Z1845Z9Z12Z15Z_c	diacylglyceryl-N,N,N-trimethylhomoserine (18:1(9Z)/18:4(5Z,9Z,12Z,15Z))	-0.0031028
dgts1829Z12Z18111Z_c	diacylglyceryl-N,N,N-trimethylhomoserine (18:2(9Z,12Z)/18:1(11Z))	-0.0008573
dgts1829Z12Z1819Z_c	diacylglyceryl-N,N,N-trimethylhomoserine (18:2(9Z,12Z)/18:1(9Z))	-0.0008573
dgts1829Z12Z1829Z12Z_c	diacylglyceryl-N,N,N-trimethylhomoserine (18:2(9Z,12Z)/18:2(9Z,12Z))	-0.0046419
dgts1829Z12Z1835Z9Z12Z_c	diacylglyceryl-N,N,N-trimethylhomoserine (18:2(9Z,12Z)/18:3(5Z,9Z,12Z))	-0.018617
dgts1829Z12Z1845Z9Z12Z15Z_c	diacylglyceryl-N,N,N-trimethylhomoserine (18:2(9Z,12Z)/18:4(5Z,9Z,12Z,15Z))	-0.0008642
dgts1839Z12Z15Z18111Z_c	diacylglyceryl-N,N,N-trimethylhomoserine (18:3(9Z,12Z,15Z)/18:1(11Z))	-0.0038683
dgts1839Z12Z15Z1819Z_c	diacylglyceryl-N,N,N-trimethylhomoserine (18:3(9Z,12Z,15Z)/18:1(9Z))	-0.0038683
dgts1839Z12Z15Z1835Z9Z12Z_c	diacylglyceryl-N,N,N-trimethylhomoserine (18:3(9Z,12Z,15Z)/18:3(5Z,9Z,12Z))	-0.0124445
dgts1839Z12Z15Z1845Z9Z12Z15Z_c	diacylglyceryl-N,N,N-trimethylhomoserine (18:3(9Z,12Z,15Z)/18:4(5Z,9Z,12Z,15Z))	-0.0046791
mgdg1829Z12Z160_h	Monogalactosyldiacylglycerol (1-(9Z,12Z)-octadecadienoyl,2-hexadecanoyl, 18:2(9Z,12Z)/16:0)	-0.0023063
mgdg1829Z12Z1617Z_h	Monogalactosyldiacylglycerol (1-(9Z,12Z)-octadecadienoyl,2-(7Z)-hexadecenoyl, 18:2(9Z,12Z)/16:1(7Z))	-0.0023125
mgdg1829Z12Z1619Z_h	Monogalactosyldiacylglycerol (1-(9Z,12Z)-octadecadienoyl,2-(9Z)-hexadecenoyl, 18:2(9Z,12Z)/16:1(9Z))	-0.0023125
mgdg1829Z12Z1627Z10Z_h	Monogalactosyldiacylglycerol (1-(9Z,12Z)-octadecadienoyl,2-(7Z,10Z)-hexadecadienoyl, 18:2(9Z,12Z)/16:2(7Z,10Z))	-0.0046374
mgdg1829Z12Z1634Z7Z10Z_h	Monogalactosyldiacylglycerol (1-(9Z,12Z)-octadecadienoyl,2-(4Z,7Z,10Z)-hexadecatrienoyl, 18:2(9Z,12Z)/16:3(4Z,7Z,10Z))	-0.0046499
mgdg1829Z12Z1637Z10Z13Z_h	Monogalactosyldiacylglycerol (1-(9Z,12Z)-octadecadienoyl,2-(7Z,10Z,13Z)-hexadecatrienoyl, 18:2(9Z,12Z)/16:3(7Z,10Z,13Z))	-0.0046499
mgdg1829Z12Z1644Z7Z10Z13Z_h	Monogalactosyldiacylglycerol (1-(9Z,12Z)-octadecadienoyl,2-(4Z,7Z,10Z,13Z)-hexadecatetraenoyl, 18:2(9Z,12Z)/16:4(4Z,7Z,10Z,13Z))	-0.0372996
mgdg1839Z12Z15Z160_h	Monogalactosyldiacylglycerol (1-(9Z,12Z,15Z)-octadecatrienoyl,2-hexadecanoyl, 18:3(9Z,12Z,15Z)/16:0)	-0.0023125
mgdg1839Z12Z15Z1627Z10Z_h	Monogalactosyldiacylglycerol (1-(9Z,12Z,15Z)-octadecatrienoyl,2-(7Z,10Z)-hexadecadienoyl, 18:3(9Z,12Z,15Z)/16:2(7Z,10Z))	-0.0046499
mgdg1839Z12Z15Z1634Z7Z10Z_h	Monogalactosyldiacylglycerol (1-(9Z,12Z,15Z)-octadecatrienoyl,2-(4Z,7Z,10Z)-hexadecatrienoyl, 18:3(9Z,12Z,15Z)/16:3(4Z,7Z,10Z))	-0.0372996
mgdg1839Z12Z15Z1637Z10Z13Z_h	Monogalactosyldiacylglycerol (1-(9Z,12Z,15Z)-octadecatrienoyl,2-(7Z,10Z,13Z)-hexadecatrienoyl, 18:3(9Z,12Z,15Z)/16:3(7Z,10Z,13Z))	-0.0372996
mgdg1839Z12Z15Z1644Z7Z10Z13Z_h	Monogalactosyldiacylglycerol (1-(9Z,12Z,15Z)-octadecatrienoyl,2-(4Z,7Z,10Z,13Z)-hexadecatetraenoyl, 18:3(9Z,12Z,15Z)/16:4(4Z,7Z,10Z,13Z))	-0.327256
pail18111Z160_c	1-Phosphatidyl-D-myo-inositol (1-(11Z)-octadecenoyl,2-hexadecanoyl, 18:1(11Z)/16:0)	-0.0220798
pail1819Z160_c	1-Phosphatidyl-D-myo-inositol (1-(9Z)-octadecenoyl,2-hexadecanoyl, 18:1(9Z)/16:0)	-0.0029723
pe1801835Z9Z12Z_c	phosphatidylethanolamine (18:0/18:3(5Z,9Z,12Z))	-0.0269832
pe1801845Z9Z12Z15Z_c	phosphatidylethanolamine (18:0/18:4(5Z,9Z,12Z,15Z))	-0.0075157
pe18111Z1835Z9Z12Z_c	phosphatidylethanolamine (18:1(11Z)/18:3(5Z,9Z,12Z))	-0.0357443
pe18111Z1845Z9Z12Z15Z_c	phosphatidylethanolamine (18:1(11Z)/18:4(5Z,9Z,12Z,15Z))	-0.0014629
pe1819Z1835Z9Z12Z_c	phosphatidylethanolamine (18:1(9Z)/18:3(5Z,9Z,12Z))	-0.0010832
pe1819Z1845Z9Z12Z15Z_c	phosphatidylethanolamine (18:1(9Z)/18:4(5Z,9Z,12Z,15Z))	-4.43e-05
pe1829Z12Z1835Z9Z12Z_c	phosphatidylethanolamine (18:2(9Z,12Z)/18:3(5Z,9Z,12Z))	-0.0022609
pg18111Z160_h	Phosphatidylglycerol (1-(11Z)-octadecenoyl,2-hexadecanoyl, 18:1(11Z)/16:0)	-0.0070298
pg18111Z1613E_h	Phosphatidylglycerol (1-(11Z)-octadecenoyl,2-(3E)-hexadecenoyl, 18:1(11Z)/16:1(3E))	-0.0051691
pg1819Z160_h	Phosphatidylglycerol (1-(9Z)-octadecenoyl,2-hexadecanoyl, 18:1(9Z)/16:0)	-0.0070298
pg1819Z1613E_h	Phosphatidylglycerol (1-(9Z)-octadecenoyl,2-(3E)-hexadecenoyl, 18:1(9Z)/16:1(3E))	-0.0051691
pg1829Z12Z160_h	Phosphatidylglycerol (1-(9Z,12Z)-octadecadienoyl,2-hexadecanoyl, 18:2(9Z,12Z)/16:0)	-0.0084584
pg1829Z12Z1613E_h	Phosphatidylglycerol (1-(9Z,12Z)-octadecadienoyl,2-(3E)-hexadecenoyl, 18:2(9Z,12Z)/16:1(3E))	-0.0386373
pg1839Z12Z15Z160_h	Phosphatidylglycerol (1-(9Z,12Z,15Z)-octadecatrienoyl,2-hexadecanoyl, 18:3(9Z,12Z,15Z)/16:0)	-0.0084814
pg1839Z12Z15Z1613E_h	Phosphatidylglycerol (1-(9Z,12Z,15Z)-octadecatrienoyl,2-(3E)-hexadecenoyl, 18:3(9Z,12Z,15Z)/16:1(3E))	-0.014174
sqdg160_h	Sulfoquinovosyldiacylglycerol (dihexadecanoyl, n-C16:0)	-0.0281295
sqdg18111Z160_h	Sulfoquinovosyldiacylglycerol (1-(11Z)-octadecenoyl,2-hexadecanoyl, 18:1(11Z)/16:0)	-0.0055585
sqdg1819Z160_h	Sulfoquinovosyldiacylglycerol (1-(9Z)-octadecenoyl,2-hexadecanoyl, 18:1(9Z)/16:0)	-0.0055585
sqdg1829Z12Z160_h	Sulfoquinovosyldiacylglycerol (1-(9Z,12Z)-octadecadienoyl,2-hexadecanoyl, 18:2(9Z,12Z)/16:0)	-0.0083583
sqdg1839Z12Z15Z160_h	Sulfoquinovosyldiacylglycerol (1-(9Z,12Z,15Z)-octadecatrienoyl,2-hexadecanoyl, 18:3(9Z,12Z,15Z)/16:0)	-0.0089375
tag16018111Z1845Z9Z12Z15Z_c	Triacylglycerol (16:0/18:1(11Z)/18:4(5Z,9Z,12Z,15Z))	-0.0149254
tag1601819Z1845Z9Z12Z15Z_c	Triacylglycerol (16:0/18:1(9Z)/18:4(5Z,9Z,12Z,15Z))	-0.0149254
tag1801819Z1845Z9Z12Z15Z_c	Triacylglycerol (18:0/18:1(9Z)/18:4(5Z,9Z,12Z,15Z))	-0.0144504
tag18111Z18111Z1845Z9Z12Z15Z_c	Triacylglycerol (18:1(11Z)/18:1(11Z)/18:4(5Z,9Z,12Z,15Z))	-0.0144836
tag18111Z1819Z1845Z9Z12Z15Z_c	Triacylglycerol (18:1(11Z)/18:1(9Z)/18:4(5Z,9Z,12Z,15Z))	-0.0144836
tag1819Z18111Z1845Z9Z12Z15Z_c	Triacylglycerol (18:1(9Z)/18:1(11Z)/18:4(5Z,9Z,12Z,15Z))	-0.0144836
tag1819Z1819Z1845Z9Z12Z15Z_c	Triacylglycerol (18:1(9Z)/18:1(9Z)/18:4(5Z,9Z,12Z,15Z))	-0.0144836

[truncated: 7 more sheets: LipidDroplet formation, Carbohydrate formation, Nucleotide formation, Redox formation, Starch formation, Underperforming Genes, Overperforming Genes]
